# Supplementary material for: Accelerating targeted mosquito control efforts through mobile West Nile virus detection
Source: Parasit Vectors. 2024 Mar 18;17:140. doi: 10.1186/s13071-024-06231-7 (PMC10949795; doi:10.1186/s13071-024-06231-7)
Supplement: Supplementary file 1 — Additional file 1: Table S1. Mosquito trapping data. Table S2. NGS sequencing genome coverage plot and raw data for West Nile virus. Table S3. NGS sequencing genome coverage plot and raw data for Bagaza virus. [file 13071_2024_6231_MOESM1_ESM.xlsx]

## Sheet: Trapping data
Location Name	Country	Place (e.g. town, village)	trap ID + location name + numbering	Latitude	Longitude	Trap type (options= 'Ovitrap', 'BG sentinel + BG lure7' or 'BG sentinel + BG lure7 + CO2')	Land use (options= 'Urban habitat', 'Suburban habitat' or 'Other')	if Other, specify land use:	Sample name [trapID + startdatesample (YYMMDD)]	Start date	End date	Average temperature (only for BGS+CO2) [°C]	Type of sample	Total number of individuals	Mosquito species	Life_Stage identified (options= Adult, Larva or Egg)	Number females	Identification method (options= Morphological, Maldi-TOF or PCR)	Pool ID
ES-VAL	Spain	Valencia, Viveros Devesa	B-ES-VAL-1	39.35710143	-0.32547833	BG sentinel + BG lure7	Suburban		B-ES-VAL-1-20210825	2021-08-25	2021-08-26	27	adult	6	Aedes albopictus	adult	4	Morphological	1
ES-VAL	Spain	Valencia, Racó de l'Olla	B-ES-VAL-2	39.33367194	-0.31907092	BG Sentinel+ BG Lure 7	Suburban		B-ES-VAL-2-20210825	2021-08-25	2021-08-26	27	adult	1	Culex pipiens	adult	1	Morphological	2
ES-VAL	Spain	Valencia, Viveros Devesa	B-ES-VAL-1	39.35710143	-0.32547833	BG Sentinel+ BG Lure 7	Suburban		B-ES-VAL-1-20210826	2021-08-26	2021-08-27	28	adult	2	Aedes albopictus	adult	1	Morphological	3
ES-VAL	Spain	Valencia, Racó de l'Olla	B-ES-VAL-2	39.33367194	-0.31907092	BG Sentinel+ BG Lure 7	Suburban		B-ES-VAL-2-20210826	2021-08-26	2021-08-27	28	adult	4	Aedes albopictus	adult	4	Morphological	4
ES-VAL	Spain	Valencia, Viveros Devesa	B-ES-VAL-1	39.35710143	-0.32547833	BG Sentinel+ BG Lure 7+CO2	Suburban		B-ES-VAL-1-20210827	2021-08-27	2021-08-28	27	adult	8	Aedes albopictus	adult	8	Morphological	5
ES-VAL	Spain	Valencia, Racó de l'Olla	B-ES-VAL-2	39.33367194	-0.31907092	BG Sentinel+ BG Lure 7+CO2	Suburban		B-ES-VAL-2-20210827	2021-08-27	2021-08-28	27	adult	3	Aedes albopictus	adult	3	Morphological	6
ES-VAL	Spain	Valencia, Villamarxant	C-ES-VAL-1	39.57536387	-0.65227548	CDC-Light trap	Urban habitat		C-ES-VAL-2-20210825	2021-08-25	2021-08-25	28	adult	3	Culex pipiens	adult	3	Morphological	7
ES-COR	Spain	Coria	B-ES-COR-1	37.2916	-6.04922	BG Sentinel Lure	Urban habitat	school	B-ES-COR-1-20210830	2021-08-24	2021-08-30	32	adult	3.2	Anopheles; Culex pipiens;	adult	3.2	Morphological	8/1; 8/2;
ES-UTR	Spain	Utrera	B-ES-UTR-1	37.1883	-5.77402	BG Sentinel Lure	Urban habitat	garden	B-ES-UTR-1-20210806	2021-08-06	2021-08-30	32	adult	50	Culex pipiens;	adult	50	Morphological	9/1
ES-UTR	Spain	Utrera	B-ES-UTR-2	37.1116	-6.01731	BG Sentinel Lure	Urban habitat	swimming pool	B-ES-UTR-2-20210806	2021-08-06	2021-08-30	32	adult	16	Culex pipiens	adult	16	Morphological	10
ES-COR	Spain	Coria	B-ES-COR-3	37.2771	-6.05639	BG Sentinel Lure	Urban habitat	swimming pool	B-ES-COR-3-20210824	2021-08-24	2021-08-30	32	adult	1;2	Culex perexiguus Culex pipiens	adult	1;2	Morphological	12/1; 12/2
ES-COR	Spain	Coria	B-ES-COR-4	37.2796	-6.06196	BG Sentinel Lure	Urban habitat	school	B-ES-COR-4-20210824	2021-08-24	2021-08-30	32	adult	1	Culex pipiens	adult	1	Morphological	13/1;
ES-UTR	Spain	Utrera	B-ES-UTR-1	37.1883	-5.77402	BG Sentinel Lure	Urban habitat	garden	B-ES-UTR-1-20210830	2021-08-30	2021-08-31	32	adult	1	Culex pipiens	adult	1	Morphological	14
ES-UTR	Spain	Utrera	B-ES-UTR-3	37.0571	-5.82943	BG Sentinel Lure	Urban habitat	swimming pool	B-ES-UTR-3-20210830	2021-08-30	2021-08-31	32	adult	3	Culex pipiens	adult	3	Morphological	15
ES-UTR	Spain	Utrera	B-ES-UTR-4	37.0746	-5.90473	BG Sentinel Lure	Urban habitat	swimming pool	B-ES-UTR-4-20210830	2021-08-30	2021-08-31	32	adult	3;1	Anopheles atroparvus; Culex pipiens	adult	3.1	Morphological	16/1; 16/2
ES-UTR	Spain	Utrera	B-ES-UTR-5	37.1807	-5.78401	BG Sentinel Lure	Urban habitat	castle	B-ES-UTR-5-20210806	2021-08-06	2021-08-31	32	adult	2;19	Culiseta longiareolata; Culex pipiens	adult	2; 19	Morphological	17/1; 17/2
ES-COR	Spain	Coria	B-ES-COR-3	37.2771	-6.05639	BG Sentinel Lure	Urban habitat	swimming pool	B-ES-COR-3-20210830	2021-08-30	2021-08-31	32	adult	2	Culex pipiens	adult	2	Morphological	18
ES-UTR	Spain	Utrera	B-ES-UTR-5	37.1807	-5.78401	BG Sentinel Lure	Urban habitat	castle (urban)	B-ES-UTR-5-20210806	2021-08-06	2021-09-01	34	adult	1	Culex pipiens	adult	1	Morphological	19
ES-VIL	Spain	Villamanrique	B-ES-VIL-1	37.2491	-6.3063	BG Sentinel Lure	Urban habitat	school	B-ES-VIL-1-20210806	2021-08-06	2021-09-01	34	adult	10	Culex pipiens	adult	10	Morphological	20
ES-CAS	Spain	Casares Sierra	B-ES-CAS-1	36.4433	-5.27147	BG Sentinel Lure	Urban habitat	swimming pool	B-ES-CAS-1-20210806	2021-08-06	2021-09-01	34	adult	4;14;1;1	Culex pipiens; Aedes albopictus; Culiseta longiareolata; Culex theileri	adult	4; 14; 1;1	Morphological	21/1; 21/2;21/3;21/4
ES-VEJ	Spain	Vejer de la Frontera	B-ES-VEJ-1	36.2423	-5.94918	BG Sentinel Lure	Urban habitat	sewage treatment plant	B-ES-VEJ-1-20210806	2021-08-06	2021-09-01	34	adult	12	Culex pipiens	adult	12	Morphological	22
ES-VEJ	Spain	Vejer de la Frontera	B-ES-VEJ-2	36.248	-5.96409	BG Sentinel Lure	Urban habitat	swimming pool	B-ES-VEJ-2-20210806	2021-08-06	2021-09-01	34	adult	3;2	Culex pipiens; Culex perexiguus	adult	3;2	Morphological	23/1; 23/2
ES-COR	Spain	Coria	B-ES-COR-2	37.2844	-6.04919	BG Sentinel Lure	Urban habitat	school	B-ES-COR-2-20210831	2021-08-31	2021-09-01	34	adult	3;1	Anopheles atroparvus; Culex perexiguus	adult	3; 1	Morphological	24/1; 24/2
ES-UTR	Spain	Utrera	B-ES-UTR-5	37.1807	-5.78401	BG Sentinel Lure	Urban habitat	castle	B-ES-UTR-5-20210831	2021-08-31	2021-09-01	34	adult	1	Culex pipiens	adult	1	Morphological	25
ES-UTR	Spain	Utrera	B-ES-UTR-1	37.1883	-5.77402	BG Sentinel Lure	Urban habitat	garden	B-ES-UTR-1-20210831	2021-08-31	2021-09-01	34	adult	2	Culex pipiens	adult	2	Morphological	26
ES-COR	Spain	Coria	B-ES-COR-3	37.2771	-6.05639	BG Sentinel Lure	Urban habitat	swimming pool	B-ES-COR-3-20210831	2021-08-31	2021-09-01	34	adult	2;2;8	Culex perexiguus; Culex pipiens; Anopheles atroparvus	adult	2; 2; 8	Morphological	27/1; 27/2; 27/3
ES-CAS	Spain	Casares - Secadero	B-ES-CAS-2	36.3352	-5.31385	BG Sentinel Lure	Urban habitat	swimming pool	B-ES-CAS-2-20210831	2021-08-31	2021-09-01	34	adult	1;1	Aedes albopictus; Culex pipiens	adult	1; 1	Morphological	28/1; 28/2
ES-VIL	Spain	Los Palacios y Villafranca (Utrera)	C-ES-PAL-1	37.1884	-5.94307	CDC-Light trap	Urban habitat	swimming pool	C-ES-PAL-1-20210901	2021-09-01	2021-09-02	34	adult	1;1	Culex perexiguus; Culex pipiens	adult	1;1	Morphological	29/1; 29/2
ES-VIL	Spain	Villamanrique	B-ES-VIL-2	37.2373	-6.30839	BG Sentinel Lure	Urban habitat	swimming pool	B-ES-VIL-2-20210901	2021-09-01	2021-09-02	34	adult	2	Culex pipiens	adult	2	Morphological	30
ES-COR	Spain	Coria	B-ES-COR-2	37.2844	-6.04919	BG Sentinel Lure	Urban habitat	school	B-ES-COR-2-20210901	2021-09-01	2021-09-02	34	adult	2;2;1	Anopheles atroparvus; Culex pipiens; Cules perexiguus	adult	2;2;1	Morphological	31/1;31/2;31/3
ES-VEJ	Spain	Vejer de la Frontera	B-ES-VEJ-2	36.248	-5.96409	BG Sentinel Lure	Urban habitat	swimming pool	B-ES-VEJ-2-20210901	2021-09-01	2021-09-02	34	adult	49;5	Culex pipiens; Culex perexiguus	adult	49;5	Morphological	32/1; 32/2
ES-NUL	Spain	Nules	BM-ES-NUL-1	39.81563464	-0.12265960	BG-Mosquitaire	Suburban	swamp area	BM-ES-NUL-1-20210905	2021-09-05	2021-09-06	34	adult	15;1	Culex pipiens; Anopheles atropravus	adult	1;5	Morphological	33/1; 33/2
ES-XIL	Spain	Xilxes	BM-ES-XIL-1	39.75722107	-0.16389574	BG-Mosquitaire	Suburban	camping	BM-ES-XIL-1-20210905	2021-09-05	2021-09-06	34	adult	8	Anopheles atroparvus	adult	8	Morphological	34
ES-VAL	Spain	Valencia, Viveros Devesa	L-ES-VAL-1	39.35710143	-0.32547833	lab (larvae dipping)	Urban habitat					X	adult	4	Aedes albopictus	adult	4	Morphological	35
ES-VAL	Spain	Valencia, Racó de l'Olla	L-ES-VAL-2	39.33367194	-0.31907092	lab (larvae dipping)	Urban habitat					X	adult	1	Culiseta longiareolata	adult	1	Morphological	36
ES-NUL	Spain	Nules	BM-ES-NUL-1	39.81563464	-0.12265960	BG-Mosquitaire	Urban habitat	swamp area	BM-ES-NUL-1-20210906	2021-09-06	2021-09-07	30	adult	32;30	Aedes caspius; Aedes detritus	adult	32; 30	Morphological	37/1; 37/2

## Sheet: Sequencing coverage WNV
Position	Coverage	logCov
1	1	0.0805053
2	1	0.0805053
3	2	0.127598
4	2	0.127598
5	2	0.127598
6	2	0.127598
7	2	0.127598
8	2	0.127598
9	2	0.127598
10	2	0.127598
11	2	0.127598
12	2	0.127598
13	2	0.127598
14	2	0.127598
15	2	0.127598
16	2	0.127598
17	2	0.127598
18	2	0.127598
19	2	0.127598						MEAN	127.009
20	2	0.127598						SD	594.421
21	2	0.127598
22	2	0.127598
23	2	0.127598
24	2	0.127598
25	2	0.127598
26	2	0.127598
27	3	0.161011
28	3	0.161011
29	3	0.161011
30	3	0.161011
31	3	0.161011
32	3	0.161011
33	3	0.161011
34	3	0.161011
35	3	0.161011
36	3	0.161011
37	3	0.161011
38	3	0.161011
39	3	0.161011
40	3	0.161011
41	3	0.161011
42	3	0.161011
43	3	0.161011
44	3	0.161011
45	3	0.161011
46	4	0.186928
47	5	0.208103
48	5	0.208103
49	5	0.208103
50	5	0.208103
51	5	0.208103
52	5	0.208103
53	5	0.208103
54	8	0.255196
55	9	0.267433
56	9	0.267433
57	9	0.267433
58	9	0.267433
59	9	0.267433
60	9	0.267433
61	9	0.267433
62	9	0.267433
63	9	0.267433
64	9	0.267433
65	9	0.267433
66	9	0.267433
67	10	0.278503
68	10	0.278503
69	10	0.278503
70	10	0.278503
71	10	0.278503
72	10	0.278503
73	10	0.278503
74	10	0.278503
75	10	0.278503
76	10	0.278503
77	10	0.278503
78	10	0.278503
79	10	0.278503
80	10	0.278503
81	10	0.278503
82	10	0.278503
83	11	0.288609
84	11	0.288609
85	11	0.288609
86	11	0.288609
87	11	0.288609
88	11	0.288609
89	11	0.288609
90	11	0.288609
91	11	0.288609
92	11	0.288609
93	11	0.288609
94	10	0.278503
95	10	0.278503
96	10	0.278503
97	10	0.278503
98	10	0.278503
99	10	0.278503
100	10	0.278503
101	10	0.278503
102	10	0.278503
103	10	0.278503
104	10	0.278503
105	10	0.278503
106	11	0.288609
107	11	0.288609
108	11	0.288609
109	11	0.288609
110	11	0.288609
111	11	0.288609
112	11	0.288609
113	11	0.288609
114	11	0.288609
115	11	0.288609
116	11	0.288609
117	11	0.288609
118	11	0.288609
119	12	0.297905
120	12	0.297905
121	12	0.297905
122	12	0.297905
123	12	0.297905
124	12	0.297905
125	13	0.306512
126	13	0.306512
127	13	0.306512
128	13	0.306512
129	13	0.306512
130	13	0.306512
131	15	0.322021
132	15	0.322021
133	15	0.322021
134	15	0.322021
135	15	0.322021
136	15	0.322021
137	15	0.322021
138	15	0.322021
139	16	0.329063
140	16	0.329063
141	17	0.335701
142	17	0.335701
143	20	0.353605
144	20	0.353605
145	21	0.359008
146	21	0.359008
147	21	0.359008
148	21	0.359008
149	22	0.364171
150	22	0.364171
151	22	0.364171
152	22	0.364171
153	22	0.364171
154	21	0.359008
155	21	0.359008
156	21	0.359008
157	21	0.359008
158	21	0.359008
159	21	0.359008
160	21	0.359008
161	21	0.359008
162	21	0.359008
163	21	0.359008
164	22	0.364171
165	23	0.369114
166	23	0.369114
167	23	0.369114
168	23	0.369114
169	23	0.369114
170	23	0.369114
171	23	0.369114
172	23	0.369114
173	23	0.369114
174	24	0.373855
175	24	0.373855
176	24	0.373855
177	23	0.369114
178	23	0.369114
179	23	0.369114
180	23	0.369114
181	23	0.369114
182	23	0.369114
183	23	0.369114
184	23	0.369114
185	23	0.369114
186	23	0.369114
187	23	0.369114
188	23	0.369114
189	23	0.369114
190	23	0.369114
191	23	0.369114
192	23	0.369114
193	23	0.369114
194	23	0.369114
195	23	0.369114
196	23	0.369114
197	22	0.364171
198	21	0.359008
199	21	0.359008
200	21	0.359008
201	21	0.359008
202	21	0.359008
203	22	0.364171
204	20	0.353605
205	19	0.347938
206	18	0.341981
207	18	0.341981
208	18	0.341981
209	18	0.341981
210	18	0.341981
211	18	0.341981
212	19	0.347938
213	19	0.347938
214	19	0.347938
215	19	0.347938
216	19	0.347938
217	19	0.347938
218	18	0.341981
219	18	0.341981
220	18	0.341981
221	18	0.341981
222	18	0.341981
223	19	0.347938
224	19	0.347938
225	19	0.347938
226	19	0.347938
227	19	0.347938
228	19	0.347938
229	19	0.347938
230	19	0.347938
231	19	0.347938
232	19	0.347938
233	19	0.347938
234	19	0.347938
235	19	0.347938
236	18	0.341981
237	18	0.341981
238	18	0.341981
239	18	0.341981
240	18	0.341981
241	18	0.341981
242	19	0.347938
243	19	0.347938
244	19	0.347938
245	19	0.347938
246	21	0.359008
247	22	0.364171
248	23	0.369114
249	23	0.369114
250	24	0.373855
251	24	0.373855
252	24	0.373855
253	24	0.373855
254	24	0.373855
255	24	0.373855
256	23	0.369114
257	24	0.373855
258	24	0.373855
259	24	0.373855
260	24	0.373855
261	24	0.373855
262	26	0.382794
263	26	0.382794
264	27	0.387018
265	29	0.395031
266	29	0.395031
267	29	0.395031
268	29	0.395031
269	29	0.395031
270	28	0.391093
271	28	0.391093
272	28	0.391093
273	28	0.391093
274	28	0.391093
275	28	0.391093
276	28	0.391093
277	29	0.395031
278	29	0.395031
279	29	0.395031
280	29	0.395031
281	29	0.395031
282	27	0.387018
283	27	0.387018
284	27	0.387018
285	27	0.387018
286	28	0.391093
287	28	0.391093
288	28	0.391093
289	28	0.391093
290	27	0.387018
291	27	0.387018
292	27	0.387018
293	27	0.387018
294	25	0.37841
295	26	0.382794
296	25	0.37841
297	25	0.37841
298	25	0.37841
299	25	0.37841
300	24	0.373855
301	24	0.373855
302	24	0.373855
303	24	0.373855
304	24	0.373855
305	24	0.373855
306	25	0.37841
307	28	0.391093
308	28	0.391093
309	28	0.391093
310	28	0.391093
311	28	0.391093
312	28	0.391093
313	28	0.391093
314	29	0.395031
315	29	0.395031
316	29	0.395031
317	29	0.395031
318	28	0.391093
319	28	0.391093
320	28	0.391093
321	28	0.391093
322	28	0.391093
323	28	0.391093
324	28	0.391093
325	27	0.387018
326	27	0.387018
327	27	0.387018
328	27	0.387018
329	27	0.387018
330	27	0.387018
331	27	0.387018
332	28	0.391093
333	28	0.391093
334	28	0.391093
335	28	0.391093
336	28	0.391093
337	28	0.391093
338	28	0.391093
339	28	0.391093
340	28	0.391093
341	28	0.391093
342	28	0.391093
343	28	0.391093
344	28	0.391093
345	28	0.391093
346	28	0.391093
347	28	0.391093
348	28	0.391093
349	28	0.391093
350	28	0.391093
351	28	0.391093
352	28	0.391093
353	27	0.387018
354	27	0.387018
355	27	0.387018
356	27	0.387018
357	27	0.387018
358	27	0.387018
359	27	0.387018
360	27	0.387018
361	27	0.387018
362	27	0.387018
363	27	0.387018
364	27	0.387018
365	27	0.387018
366	26	0.382794
367	26	0.382794
368	26	0.382794
369	26	0.382794
370	26	0.382794
371	26	0.382794
372	26	0.382794
373	25	0.37841
374	26	0.382794
375	26	0.382794
376	26	0.382794
377	26	0.382794
378	26	0.382794
379	26	0.382794
380	29	0.395031
381	29	0.395031
382	29	0.395031
383	29	0.395031
384	29	0.395031
385	29	0.395031
386	30	0.398839
387	30	0.398839
388	30	0.398839
389	30	0.398839
390	31	0.402527
391	31	0.402527
392	31	0.402527
393	31	0.402527
394	31	0.402527
395	31	0.402527
396	31	0.402527
397	28	0.391093
398	27	0.387018
399	26	0.382794
400	26	0.382794
401	26	0.382794
402	26	0.382794
403	26	0.382794
404	27	0.387018
405	27	0.387018
406	27	0.387018
407	27	0.387018
408	26	0.382794
409	26	0.382794
410	24	0.373855
411	24	0.373855
412	24	0.373855
413	24	0.373855
414	24	0.373855
415	23	0.369114
416	23	0.369114
417	23	0.369114
418	23	0.369114
419	23	0.369114
420	21	0.359008
421	23	0.369114
422	23	0.369114
423	23	0.369114
424	23	0.369114
425	23	0.369114
426	21	0.359008
427	21	0.359008
428	21	0.359008
429	21	0.359008
430	21	0.359008
431	22	0.364171
432	22	0.364171
433	22	0.364171
434	22	0.364171
435	22	0.364171
436	22	0.364171
437	22	0.364171
438	21	0.359008
439	22	0.364171
440	22	0.364171
441	22	0.364171
442	22	0.364171
443	21	0.359008
444	21	0.359008
445	20	0.353605
446	20	0.353605
447	19	0.347938
448	19	0.347938
449	19	0.347938
450	19	0.347938
451	19	0.347938
452	19	0.347938
453	19	0.347938
454	19	0.347938
455	19	0.347938
456	17	0.335701
457	16	0.329063
458	15	0.322021
459	15	0.322021
460	15	0.322021
461	15	0.322021
462	15	0.322021
463	15	0.322021
464	15	0.322021
465	14	0.314525
466	13	0.306512
467	13	0.306512
468	13	0.306512
469	13	0.306512
470	13	0.306512
471	14	0.314525
472	14	0.314525
473	15	0.322021
474	15	0.322021
475	15	0.322021
476	15	0.322021
477	15	0.322021
478	15	0.322021
479	16	0.329063
480	18	0.341981
481	20	0.353605
482	20	0.353605
483	19	0.347938
484	19	0.347938
485	21	0.359008
486	21	0.359008
487	21	0.359008
488	22	0.364171
489	22	0.364171
490	22	0.364171
491	23	0.369114
492	23	0.369114
493	23	0.369114
494	23	0.369114
495	23	0.369114
496	23	0.369114
497	23	0.369114
498	23	0.369114
499	23	0.369114
500	23	0.369114
501	23	0.369114
502	23	0.369114
503	23	0.369114
504	23	0.369114
505	23	0.369114
506	23	0.369114
507	24	0.373855
508	24	0.373855
509	24	0.373855
510	24	0.373855
511	24	0.373855
512	24	0.373855
513	24	0.373855
514	25	0.37841
515	25	0.37841
516	25	0.37841
517	25	0.37841
518	25	0.37841
519	25	0.37841
520	25	0.37841
521	25	0.37841
522	25	0.37841
523	25	0.37841
524	25	0.37841
525	24	0.373855
526	24	0.373855
527	24	0.373855
528	24	0.373855
529	24	0.373855
530	23	0.369114
531	21	0.359008
532	21	0.359008
533	21	0.359008
534	21	0.359008
535	21	0.359008
536	21	0.359008
537	20	0.353605
538	20	0.353605
539	20	0.353605
540	20	0.353605
541	19	0.347938
542	18	0.341981
543	18	0.341981
544	18	0.341981
545	19	0.347938
546	19	0.347938
547	19	0.347938
548	19	0.347938
549	19	0.347938
550	19	0.347938
551	19	0.347938
552	19	0.347938
553	21	0.359008
554	21	0.359008
555	20	0.353605
556	20	0.353605
557	20	0.353605
558	20	0.353605
559	20	0.353605
560	20	0.353605
561	20	0.353605
562	20	0.353605
563	20	0.353605
564	20	0.353605
565	20	0.353605
566	20	0.353605
567	20	0.353605
568	20	0.353605
569	20	0.353605
570	20	0.353605
571	20	0.353605
572	18	0.341981
573	18	0.341981
574	18	0.341981
575	18	0.341981
576	18	0.341981
577	18	0.341981
578	18	0.341981
579	18	0.341981
580	18	0.341981
581	19	0.347938
582	18	0.341981
583	18	0.341981
584	18	0.341981
585	19	0.347938
586	19	0.347938
587	20	0.353605
588	20	0.353605
589	22	0.364171
590	22	0.364171
591	21	0.359008
592	21	0.359008
593	21	0.359008
594	21	0.359008
595	22	0.364171
596	22	0.364171
597	22	0.364171
598	23	0.369114
599	23	0.369114
600	23	0.369114
601	23	0.369114
602	24	0.373855
603	24	0.373855
604	24	0.373855
605	25	0.37841
606	25	0.37841
607	25	0.37841
608	25	0.37841
609	25	0.37841
610	25	0.37841
611	27	0.387018
612	27	0.387018
613	27	0.387018
614	27	0.387018
615	28	0.391093
616	28	0.391093
617	28	0.391093
618	28	0.391093
619	28	0.391093
620	28	0.391093
621	28	0.391093
622	27	0.387018
623	27	0.387018
624	27	0.387018
625	27	0.387018
626	27	0.387018
627	27	0.387018
628	28	0.391093
629	29	0.395031
630	26	0.382794
631	26	0.382794
632	24	0.373855
633	24	0.373855
634	25	0.37841
635	24	0.373855
636	23	0.369114
637	23	0.369114
638	23	0.369114
639	22	0.364171
640	22	0.364171
641	21	0.359008
642	21	0.359008
643	21	0.359008
644	21	0.359008
645	21	0.359008
646	21	0.359008
647	21	0.359008
648	21	0.359008
649	21	0.359008
650	21	0.359008
651	21	0.359008
652	21	0.359008
653	21	0.359008
654	21	0.359008
655	21	0.359008
656	21	0.359008
657	21	0.359008
658	21	0.359008
659	20	0.353605
660	20	0.353605
661	20	0.353605
662	20	0.353605
663	20	0.353605
664	20	0.353605
665	20	0.353605
666	20	0.353605
667	20	0.353605
668	20	0.353605
669	20	0.353605
670	20	0.353605
671	20	0.353605
672	20	0.353605
673	20	0.353605
674	20	0.353605
675	20	0.353605
676	20	0.353605
677	20	0.353605
678	20	0.353605
679	20	0.353605
680	20	0.353605
681	20	0.353605
682	20	0.353605
683	20	0.353605
684	20	0.353605
685	20	0.353605
686	20	0.353605
687	20	0.353605
688	20	0.353605
689	20	0.353605
690	20	0.353605
691	20	0.353605
692	20	0.353605
693	20	0.353605
694	20	0.353605
695	20	0.353605
696	19	0.347938
697	19	0.347938
698	19	0.347938
699	19	0.347938
700	19	0.347938
701	19	0.347938
702	19	0.347938
703	18	0.341981
704	17	0.335701
705	18	0.341981
706	18	0.341981
707	18	0.341981
708	18	0.341981
709	18	0.341981
710	18	0.341981
711	18	0.341981
712	19	0.347938
713	19	0.347938
714	19	0.347938
715	19	0.347938
716	19	0.347938
717	19	0.347938
718	19	0.347938
719	19	0.347938
720	19	0.347938
721	19	0.347938
722	19	0.347938
723	19	0.347938
724	20	0.353605
725	20	0.353605
726	20	0.353605
727	21	0.359008
728	21	0.359008
729	21	0.359008
730	21	0.359008
731	21	0.359008
732	20	0.353605
733	20	0.353605
734	20	0.353605
735	19	0.347938
736	19	0.347938
737	19	0.347938
738	18	0.341981
739	18	0.341981
740	16	0.329063
741	16	0.329063
742	16	0.329063
743	16	0.329063
744	16	0.329063
745	15	0.322021
746	15	0.322021
747	15	0.322021
748	14	0.314525
749	14	0.314525
750	14	0.314525
751	14	0.314525
752	13	0.306512
753	13	0.306512
754	13	0.306512
755	12	0.297905
756	12	0.297905
757	12	0.297905
758	12	0.297905
759	12	0.297905
760	12	0.297905
761	12	0.297905
762	12	0.297905
763	12	0.297905
764	10	0.278503
765	10	0.278503
766	10	0.278503
767	10	0.278503
768	10	0.278503
769	10	0.278503
770	10	0.278503
771	11	0.288609
772	11	0.288609
773	11	0.288609
774	11	0.288609
775	11	0.288609
776	11	0.288609
777	11	0.288609
778	11	0.288609
779	10	0.278503
780	9	0.267433
781	11	0.288609
782	11	0.288609
783	11	0.288609
784	11	0.288609
785	12	0.297905
786	12	0.297905
787	12	0.297905
788	14	0.314525
789	14	0.314525
790	14	0.314525
791	14	0.314525
792	14	0.314525
793	14	0.314525
794	14	0.314525
795	14	0.314525
796	14	0.314525
797	14	0.314525
798	14	0.314525
799	14	0.314525
800	16	0.329063
801	16	0.329063
802	16	0.329063
803	16	0.329063
804	16	0.329063
805	16	0.329063
806	17	0.335701
807	17	0.335701
808	17	0.335701
809	17	0.335701
810	18	0.341981
811	18	0.341981
812	18	0.341981
813	18	0.341981
814	18	0.341981
815	18	0.341981
816	17	0.335701
817	17	0.335701
818	17	0.335701
819	17	0.335701
820	17	0.335701
821	18	0.341981
822	18	0.341981
823	18	0.341981
824	18	0.341981
825	18	0.341981
826	18	0.341981
827	18	0.341981
828	18	0.341981
829	18	0.341981
830	18	0.341981
831	18	0.341981
832	18	0.341981
833	18	0.341981
834	18	0.341981
835	18	0.341981
836	18	0.341981
837	18	0.341981
838	18	0.341981
839	18	0.341981
840	18	0.341981
841	18	0.341981
842	18	0.341981
843	18	0.341981
844	18	0.341981
845	18	0.341981
846	18	0.341981
847	18	0.341981
848	18	0.341981
849	18	0.341981
850	18	0.341981
851	18	0.341981
852	18	0.341981
853	18	0.341981
854	18	0.341981
855	18	0.341981
856	18	0.341981
857	18	0.341981
858	18	0.341981
859	18	0.341981
860	18	0.341981
861	18	0.341981
862	19	0.347938
863	18	0.341981
864	18	0.341981
865	18	0.341981
866	18	0.341981
867	18	0.341981
868	18	0.341981
869	18	0.341981
870	18	0.341981
871	18	0.341981
872	18	0.341981
873	18	0.341981
874	18	0.341981
875	17	0.335701
876	17	0.335701
877	17	0.335701
878	16	0.329063
879	16	0.329063
880	16	0.329063
881	16	0.329063
882	16	0.329063
883	16	0.329063
884	16	0.329063
885	16	0.329063
886	16	0.329063
887	16	0.329063
888	17	0.335701
889	17	0.335701
890	17	0.335701
891	17	0.335701
892	17	0.335701
893	17	0.335701
894	17	0.335701
895	17	0.335701
896	17	0.335701
897	17	0.335701
898	17	0.335701
899	17	0.335701
900	17	0.335701
901	17	0.335701
902	17	0.335701
903	17	0.335701
904	17	0.335701
905	17	0.335701
906	17	0.335701
907	17	0.335701
908	17	0.335701
909	17	0.335701
910	17	0.335701
911	17	0.335701
912	17	0.335701
913	17	0.335701
914	17	0.335701
915	16	0.329063
916	16	0.329063
917	16	0.329063
918	16	0.329063
919	16	0.329063
920	16	0.329063
921	15	0.322021
922	15	0.322021
923	15	0.322021
924	14	0.314525
925	14	0.314525
926	14	0.314525
927	14	0.314525
928	14	0.314525
929	12	0.297905
930	12	0.297905
931	12	0.297905
932	12	0.297905
933	12	0.297905
934	12	0.297905
935	10	0.278503
936	10	0.278503
937	10	0.278503
938	8	0.255196
939	8	0.255196
940	8	0.255196
941	8	0.255196
942	9	0.267433
943	9	0.267433
944	9	0.267433
945	9	0.267433
946	9	0.267433
947	10	0.278503
948	10	0.278503
949	10	0.278503
950	10	0.278503
951	8	0.255196
952	8	0.255196
953	8	0.255196
954	8	0.255196
955	9	0.267433
956	9	0.267433
957	9	0.267433
958	8	0.255196
959	8	0.255196
960	8	0.255196
961	7	0.241516
962	7	0.241516
963	7	0.241516
964	7	0.241516
965	7	0.241516
966	7	0.241516
967	8	0.255196
968	8	0.255196
969	10	0.278503
970	11	0.288609
971	11	0.288609
972	10	0.278503
973	10	0.278503
974	10	0.278503
975	10	0.278503
976	10	0.278503
977	10	0.278503
978	10	0.278503
979	10	0.278503
980	10	0.278503
981	10	0.278503
982	10	0.278503
983	10	0.278503
984	10	0.278503
985	11	0.288609
986	11	0.288609
987	11	0.288609
988	11	0.288609
989	11	0.288609
990	11	0.288609
991	12	0.297905
992	15	0.322021
993	16	0.329063
994	16	0.329063
995	16	0.329063
996	16	0.329063
997	16	0.329063
998	16	0.329063
999	16	0.329063
1000	16	0.329063
1001	16	0.329063
1002	16	0.329063
1003	17	0.335701
1004	17	0.335701
1005	18	0.341981
1006	18	0.341981
1007	18	0.341981
1008	17	0.335701
1009	17	0.335701
1010	16	0.329063
1011	16	0.329063
1012	18	0.341981
1013	18	0.341981
1014	18	0.341981
1015	18	0.341981
1016	18	0.341981
1017	18	0.341981
1018	19	0.347938
1019	19	0.347938
1020	21	0.359008
1021	21	0.359008
1022	21	0.359008
1023	21	0.359008
1024	21	0.359008
1025	21	0.359008
1026	21	0.359008
1027	21	0.359008
1028	21	0.359008
1029	21	0.359008
1030	21	0.359008
1031	21	0.359008
1032	21	0.359008
1033	21	0.359008
1034	21	0.359008
1035	21	0.359008
1036	22	0.364171
1037	22	0.364171
1038	21	0.359008
1039	21	0.359008
1040	21	0.359008
1041	21	0.359008
1042	21	0.359008
1043	21	0.359008
1044	21	0.359008
1045	21	0.359008
1046	22	0.364171
1047	22	0.364171
1048	22	0.364171
1049	22	0.364171
1050	22	0.364171
1051	22	0.364171
1052	22	0.364171
1053	22	0.364171
1054	22	0.364171
1055	23	0.369114
1056	23	0.369114
1057	23	0.369114
1058	23	0.369114
1059	23	0.369114
1060	23	0.369114
1061	23	0.369114
1062	23	0.369114
1063	23	0.369114
1064	23	0.369114
1065	23	0.369114
1066	23	0.369114
1067	23	0.369114
1068	23	0.369114
1069	23	0.369114
1070	23	0.369114
1071	23	0.369114
1072	23	0.369114
1073	23	0.369114
1074	23	0.369114
1075	23	0.369114
1076	23	0.369114
1077	23	0.369114
1078	23	0.369114
1079	23	0.369114
1080	23	0.369114
1081	23	0.369114
1082	24	0.373855
1083	24	0.373855
1084	24	0.373855
1085	24	0.373855
1086	24	0.373855
1087	24	0.373855
1088	24	0.373855
1089	24	0.373855
1090	24	0.373855
1091	24	0.373855
1092	24	0.373855
1093	23	0.369114
1094	23	0.369114
1095	23	0.369114
1096	24	0.373855
1097	24	0.373855
1098	23	0.369114
1099	23	0.369114
1100	23	0.369114
1101	23	0.369114
1102	23	0.369114
1103	23	0.369114
1104	23	0.369114
1105	23	0.369114
1106	22	0.364171
1107	22	0.364171
1108	22	0.364171
1109	22	0.364171
1110	22	0.364171
1111	22	0.364171
1112	22	0.364171
1113	22	0.364171
1114	22	0.364171
1115	22	0.364171
1116	22	0.364171
1117	22	0.364171
1118	21	0.359008
1119	21	0.359008
1120	21	0.359008
1121	18	0.341981
1122	18	0.341981
1123	18	0.341981
1124	18	0.341981
1125	18	0.341981
1126	18	0.341981
1127	18	0.341981
1128	18	0.341981
1129	18	0.341981
1130	18	0.341981
1131	18	0.341981
1132	18	0.341981
1133	18	0.341981
1134	18	0.341981
1135	17	0.335701
1136	17	0.335701
1137	17	0.335701
1138	17	0.335701
1139	17	0.335701
1140	17	0.335701
1141	17	0.335701
1142	14	0.314525
1143	13	0.306512
1144	12	0.297905
1145	12	0.297905
1146	12	0.297905
1147	12	0.297905
1148	12	0.297905
1149	12	0.297905
1150	12	0.297905
1151	12	0.297905
1152	12	0.297905
1153	12	0.297905
1154	12	0.297905
1155	11	0.288609
1156	10	0.278503
1157	10	0.278503
1158	12	0.297905
1159	12	0.297905
1160	12	0.297905
1161	12	0.297905
1162	11	0.288609
1163	10	0.278503
1164	10	0.278503
1165	10	0.278503
1166	10	0.278503
1167	10	0.278503
1168	10	0.278503
1169	9	0.267433
1170	9	0.267433
1171	7	0.241516
1172	8	0.255196
1173	8	0.255196
1174	8	0.255196
1175	8	0.255196
1176	9	0.267433
1177	9	0.267433
1178	9	0.267433
1179	9	0.267433
1180	9	0.267433
1181	10	0.278503
1182	10	0.278503
1183	10	0.278503
1184	10	0.278503
1185	10	0.278503
1186	12	0.297905
1187	12	0.297905
1188	12	0.297905
1189	12	0.297905
1190	12	0.297905
1191	12	0.297905
1192	12	0.297905
1193	12	0.297905
1194	12	0.297905
1195	12	0.297905
1196	12	0.297905
1197	11	0.288609
1198	11	0.288609
1199	11	0.288609
1200	12	0.297905
1201	12	0.297905
1202	12	0.297905
1203	12	0.297905
1204	12	0.297905
1205	12	0.297905
1206	11	0.288609
1207	11	0.288609
1208	11	0.288609
1209	11	0.288609
1210	11	0.288609
1211	11	0.288609
1212	11	0.288609
1213	11	0.288609
1214	11	0.288609
1215	11	0.288609
1216	12	0.297905
1217	12	0.297905
1218	12	0.297905
1219	13	0.306512
1220	14	0.314525
1221	14	0.314525
1222	14	0.314525
1223	14	0.314525
1224	14	0.314525
1225	14	0.314525
1226	14	0.314525
1227	14	0.314525
1228	14	0.314525
1229	14	0.314525
1230	14	0.314525
1231	14	0.314525
1232	14	0.314525
1233	13	0.306512
1234	13	0.306512
1235	13	0.306512
1236	13	0.306512
1237	13	0.306512
1238	15	0.322021
1239	16	0.329063
1240	16	0.329063
1241	17	0.335701
1242	17	0.335701
1243	17	0.335701
1244	17	0.335701
1245	17	0.335701
1246	17	0.335701
1247	16	0.329063
1248	17	0.335701
1249	18	0.341981
1250	19	0.347938
1251	19	0.347938
1252	19	0.347938
1253	19	0.347938
1254	19	0.347938
1255	19	0.347938
1256	19	0.347938
1257	19	0.347938
1258	19	0.347938
1259	19	0.347938
1260	19	0.347938
1261	19	0.347938
1262	19	0.347938
1263	20	0.353605
1264	20	0.353605
1265	20	0.353605
1266	20	0.353605
1267	20	0.353605
1268	20	0.353605
1269	20	0.353605
1270	20	0.353605
1271	20	0.353605
1272	20	0.353605
1273	20	0.353605
1274	21	0.359008
1275	21	0.359008
1276	21	0.359008
1277	21	0.359008
1278	22	0.364171
1279	23	0.369114
1280	23	0.369114
1281	24	0.373855
1282	25	0.37841
1283	25	0.37841
1284	25	0.37841
1285	25	0.37841
1286	25	0.37841
1287	25	0.37841
1288	25	0.37841
1289	25	0.37841
1290	25	0.37841
1291	25	0.37841
1292	26	0.382794
1293	26	0.382794
1294	26	0.382794
1295	26	0.382794
1296	27	0.387018
1297	27	0.387018
1298	27	0.387018
1299	27	0.387018
1300	27	0.387018
1301	27	0.387018
1302	27	0.387018
1303	27	0.387018
1304	27	0.387018
1305	27	0.387018
1306	27	0.387018
1307	25	0.37841
1308	25	0.37841
1309	25	0.37841
1310	25	0.37841
1311	25	0.37841
1312	25	0.37841
1313	25	0.37841
1314	25	0.37841
1315	25	0.37841
1316	25	0.37841
1317	25	0.37841
1318	25	0.37841
1319	25	0.37841
1320	25	0.37841
1321	25	0.37841
1322	24	0.373855
1323	24	0.373855
1324	24	0.373855
1325	24	0.373855
1326	24	0.373855
1327	23	0.369114
1328	23	0.369114
1329	23	0.369114
1330	24	0.373855
1331	24	0.373855
1332	24	0.373855
1333	25	0.37841
1334	25	0.37841
1335	25	0.37841
1336	23	0.369114
1337	22	0.364171
1338	22	0.364171
1339	22	0.364171
1340	22	0.364171
1341	22	0.364171
1342	24	0.373855
1343	24	0.373855
1344	24	0.373855
1345	24	0.373855
1346	24	0.373855
1347	24	0.373855
1348	24	0.373855
1349	24	0.373855
1350	24	0.373855
1351	23	0.369114
1352	23	0.369114
1353	23	0.369114
1354	23	0.369114
1355	23	0.369114
1356	23	0.369114
1357	24	0.373855
1358	24	0.373855
1359	24	0.373855
1360	24	0.373855
1361	26	0.382794
1362	26	0.382794
1363	26	0.382794
1364	26	0.382794
1365	26	0.382794
1366	26	0.382794
1367	25	0.37841
1368	25	0.37841
1369	25	0.37841
1370	24	0.373855
1371	23	0.369114
1372	23	0.369114
1373	23	0.369114
1374	23	0.369114
1375	23	0.369114
1376	23	0.369114
1377	23	0.369114
1378	24	0.373855
1379	24	0.373855
1380	24	0.373855
1381	24	0.373855
1382	24	0.373855
1383	24	0.373855
1384	24	0.373855
1385	24	0.373855
1386	24	0.373855
1387	24	0.373855
1388	24	0.373855
1389	21	0.359008
1390	20	0.353605
1391	20	0.353605
1392	20	0.353605
1393	20	0.353605
1394	20	0.353605
1395	20	0.353605
1396	20	0.353605
1397	20	0.353605
1398	20	0.353605
1399	19	0.347938
1400	18	0.341981
1401	17	0.335701
1402	17	0.335701
1403	17	0.335701
1404	17	0.335701
1405	17	0.335701
1406	17	0.335701
1407	18	0.341981
1408	18	0.341981
1409	18	0.341981
1410	18	0.341981
1411	18	0.341981
1412	18	0.341981
1413	18	0.341981
1414	17	0.335701
1415	17	0.335701
1416	17	0.335701
1417	17	0.335701
1418	17	0.335701
1419	17	0.335701
1420	17	0.335701
1421	17	0.335701
1422	18	0.341981
1423	18	0.341981
1424	17	0.335701
1425	17	0.335701
1426	17	0.335701
1427	17	0.335701
1428	16	0.329063
1429	16	0.329063
1430	15	0.322021
1431	15	0.322021
1432	15	0.322021
1433	14	0.314525
1434	13	0.306512
1435	13	0.306512
1436	13	0.306512
1437	13	0.306512
1438	13	0.306512
1439	13	0.306512
1440	13	0.306512
1441	13	0.306512
1442	13	0.306512
1443	12	0.297905
1444	13	0.306512
1445	13	0.306512
1446	13	0.306512
1447	12	0.297905
1448	12	0.297905
1449	12	0.297905
1450	12	0.297905
1451	12	0.297905
1452	12	0.297905
1453	12	0.297905
1454	12	0.297905
1455	12	0.297905
1456	12	0.297905
1457	12	0.297905
1458	12	0.297905
1459	12	0.297905
1460	12	0.297905
1461	14	0.314525
1462	14	0.314525
1463	14	0.314525
1464	14	0.314525
1465	14	0.314525
1466	14	0.314525
1467	14	0.314525
1468	16	0.329063
1469	16	0.329063
1470	16	0.329063
1471	16	0.329063
1472	16	0.329063
1473	16	0.329063
1474	16	0.329063
1475	16	0.329063
1476	16	0.329063
1477	16	0.329063
1478	17	0.335701
1479	19	0.347938
1480	19	0.347938
1481	17	0.335701
1482	17	0.335701
1483	17	0.335701
1484	16	0.329063
1485	16	0.329063
1486	16	0.329063
1487	16	0.329063
1488	16	0.329063
1489	16	0.329063
1490	16	0.329063
1491	16	0.329063
1492	14	0.314525
1493	14	0.314525
1494	14	0.314525
1495	14	0.314525
1496	16	0.329063
1497	16	0.329063
1498	16	0.329063
1499	16	0.329063
1500	16	0.329063
1501	16	0.329063
1502	16	0.329063
1503	16	0.329063
1504	16	0.329063
1505	16	0.329063
1506	16	0.329063
1507	16	0.329063
1508	15	0.322021
1509	16	0.329063
1510	16	0.329063
1511	17	0.335701
1512	18	0.341981
1513	18	0.341981
1514	18	0.341981
1515	18	0.341981
1516	18	0.341981
1517	18	0.341981
1518	18	0.341981
1519	18	0.341981
1520	18	0.341981
1521	18	0.341981
1522	18	0.341981
1523	18	0.341981
1524	18	0.341981
1525	18	0.341981
1526	18	0.341981
1527	20	0.353605
1528	20	0.353605
1529	19	0.347938
1530	19	0.347938
1531	19	0.347938
1532	19	0.347938
1533	19	0.347938
1534	19	0.347938
1535	19	0.347938
1536	19	0.347938
1537	19	0.347938
1538	19	0.347938
1539	19	0.347938
1540	19	0.347938
1541	19	0.347938
1542	19	0.347938
1543	19	0.347938
1544	19	0.347938
1545	19	0.347938
1546	19	0.347938
1547	19	0.347938
1548	19	0.347938
1549	20	0.353605
1550	20	0.353605
1551	20	0.353605
1552	20	0.353605
1553	20	0.353605
1554	20	0.353605
1555	20	0.353605
1556	20	0.353605
1557	20	0.353605
1558	19	0.347938
1559	19	0.347938
1560	19	0.347938
1561	19	0.347938
1562	19	0.347938
1563	19	0.347938
1564	19	0.347938
1565	21	0.359008
1566	21	0.359008
1567	21	0.359008
1568	21	0.359008
1569	21	0.359008
1570	20	0.353605
1571	20	0.353605
1572	20	0.353605
1573	20	0.353605
1574	20	0.353605
1575	20	0.353605
1576	21	0.359008
1577	21	0.359008
1578	21	0.359008
1579	21	0.359008
1580	21	0.359008
1581	21	0.359008
1582	21	0.359008
1583	21	0.359008
1584	21	0.359008
1585	21	0.359008
1586	21	0.359008
1587	22	0.364171
1588	22	0.364171
1589	23	0.369114
1590	24	0.373855
1591	24	0.373855
1592	24	0.373855
1593	24	0.373855
1594	24	0.373855
1595	23	0.369114
1596	23	0.369114
1597	23	0.369114
1598	23	0.369114
1599	23	0.369114
1600	23	0.369114
1601	23	0.369114
1602	23	0.369114
1603	23	0.369114
1604	23	0.369114
1605	23	0.369114
1606	24	0.373855
1607	24	0.373855
1608	24	0.373855
1609	24	0.373855
1610	24	0.373855
1611	24	0.373855
1612	22	0.364171
1613	22	0.364171
1614	22	0.364171
1615	22	0.364171
1616	22	0.364171
1617	22	0.364171
1618	22	0.364171
1619	21	0.359008
1620	21	0.359008
1621	21	0.359008
1622	22	0.364171
1623	22	0.364171
1624	23	0.369114
1625	24	0.373855
1626	24	0.373855
1627	24	0.373855
1628	25	0.37841
1629	24	0.373855
1630	22	0.364171
1631	22	0.364171
1632	22	0.364171
1633	22	0.364171
1634	22	0.364171
1635	22	0.364171
1636	22	0.364171
1637	22	0.364171
1638	22	0.364171
1639	22	0.364171
1640	22	0.364171
1641	22	0.364171
1642	23	0.369114
1643	23	0.369114
1644	23	0.369114
1645	23	0.369114
1646	23	0.369114
1647	21	0.359008
1648	22	0.364171
1649	23	0.369114
1650	23	0.369114
1651	23	0.369114
1652	23	0.369114
1653	23	0.369114
1654	23	0.369114
1655	23	0.369114
1656	24	0.373855
1657	24	0.373855
1658	24	0.373855
1659	24	0.373855
1660	23	0.369114
1661	23	0.369114
1662	19	0.347938
1663	19	0.347938
1664	19	0.347938
1665	19	0.347938
1666	19	0.347938
1667	19	0.347938
1668	19	0.347938
1669	19	0.347938
1670	19	0.347938
1671	19	0.347938
1672	19	0.347938
1673	21	0.359008
1674	21	0.359008
1675	21	0.359008
1676	21	0.359008
1677	19	0.347938
1678	19	0.347938
1679	19	0.347938
1680	19	0.347938
1681	20	0.353605
1682	20	0.353605
1683	21	0.359008
1684	21	0.359008
1685	21	0.359008
1686	21	0.359008
1687	21	0.359008
1688	21	0.359008
1689	21	0.359008
1690	21	0.359008
1691	21	0.359008
1692	21	0.359008
1693	21	0.359008
1694	21	0.359008
1695	21	0.359008
1696	21	0.359008
1697	21	0.359008
1698	22	0.364171
1699	21	0.359008
1700	21	0.359008
1701	21	0.359008
1702	21	0.359008
1703	21	0.359008
1704	21	0.359008
1705	21	0.359008
1706	21	0.359008
1707	22	0.364171
1708	22	0.364171
1709	22	0.364171
1710	22	0.364171
1711	22	0.364171
1712	22	0.364171
1713	23	0.369114
1714	22	0.364171
1715	21	0.359008
1716	21	0.359008
1717	21	0.359008
1718	21	0.359008
1719	21	0.359008
1720	21	0.359008
1721	21	0.359008
1722	21	0.359008
1723	21	0.359008
1724	21	0.359008
1725	21	0.359008
1726	21	0.359008
1727	20	0.353605
1728	20	0.353605
1729	20	0.353605
1730	20	0.353605
1731	20	0.353605
1732	20	0.353605
1733	22	0.364171
1734	22	0.364171
1735	22	0.364171
1736	21	0.359008
1737	22	0.364171
1738	22	0.364171
1739	21	0.359008
1740	21	0.359008
1741	20	0.353605
1742	20	0.353605
1743	20	0.353605
1744	20	0.353605
1745	21	0.359008
1746	21	0.359008
1747	24	0.373855
1748	24	0.373855
1749	24	0.373855
1750	24	0.373855
1751	24	0.373855
1752	25	0.37841
1753	25	0.37841
1754	25	0.37841
1755	25	0.37841
1756	25	0.37841
1757	24	0.373855
1758	24	0.373855
1759	24	0.373855
1760	24	0.373855
1761	24	0.373855
1762	24	0.373855
1763	24	0.373855
1764	24	0.373855
1765	24	0.373855
1766	24	0.373855
1767	24	0.373855
1768	24	0.373855
1769	24	0.373855
1770	24	0.373855
1771	24	0.373855
1772	22	0.364171
1773	22	0.364171
1774	22	0.364171
1775	20	0.353605
1776	19	0.347938
1777	19	0.347938
1778	19	0.347938
1779	19	0.347938
1780	19	0.347938
1781	19	0.347938
1782	19	0.347938
1783	19	0.347938
1784	19	0.347938
1785	19	0.347938
1786	19	0.347938
1787	19	0.347938
1788	19	0.347938
1789	20	0.353605
1790	20	0.353605
1791	20	0.353605
1792	21	0.359008
1793	20	0.353605
1794	20	0.353605
1795	20	0.353605
1796	20	0.353605
1797	20	0.353605
1798	20	0.353605
1799	19	0.347938
1800	19	0.347938
1801	19	0.347938
1802	20	0.353605
1803	20	0.353605
1804	20	0.353605
1805	20	0.353605
1806	20	0.353605
1807	19	0.347938
1808	19	0.347938
1809	19	0.347938
1810	19	0.347938
1811	19	0.347938
1812	19	0.347938
1813	19	0.347938
1814	19	0.347938
1815	19	0.347938
1816	19	0.347938
1817	19	0.347938
1818	19	0.347938
1819	19	0.347938
1820	19	0.347938
1821	19	0.347938
1822	19	0.347938
1823	19	0.347938
1824	19	0.347938
1825	19	0.347938
1826	19	0.347938
1827	19	0.347938
1828	19	0.347938
1829	17	0.335701
1830	17	0.335701
1831	17	0.335701
1832	16	0.329063
1833	16	0.329063
1834	15	0.322021
1835	15	0.322021
1836	15	0.322021
1837	15	0.322021
1838	15	0.322021
1839	15	0.322021
1840	15	0.322021
1841	15	0.322021
1842	15	0.322021
1843	17	0.335701
1844	17	0.335701
1845	17	0.335701
1846	17	0.335701
1847	16	0.329063
1848	16	0.329063
1849	16	0.329063
1850	18	0.341981
1851	18	0.341981
1852	18	0.341981
1853	18	0.341981
1854	18	0.341981
1855	18	0.341981
1856	18	0.341981
1857	18	0.341981
1858	17	0.335701
1859	17	0.335701
1860	17	0.335701
1861	18	0.341981
1862	18	0.341981
1863	18	0.341981
1864	17	0.335701
1865	17	0.335701
1866	17	0.335701
1867	17	0.335701
1868	17	0.335701
1869	17	0.335701
1870	17	0.335701
1871	17	0.335701
1872	17	0.335701
1873	17	0.335701
1874	17	0.335701
1875	17	0.335701
1876	17	0.335701
1877	17	0.335701
1878	17	0.335701
1879	17	0.335701
1880	17	0.335701
1881	17	0.335701
1882	17	0.335701
1883	17	0.335701
1884	15	0.322021
1885	15	0.322021
1886	15	0.322021
1887	15	0.322021
1888	14	0.314525
1889	14	0.314525
1890	14	0.314525
1891	14	0.314525
1892	14	0.314525
1893	14	0.314525
1894	14	0.314525
1895	14	0.314525
1896	13	0.306512
1897	11	0.288609
1898	10	0.278503
1899	10	0.278503
1900	11	0.288609
1901	11	0.288609
1902	11	0.288609
1903	10	0.278503
1904	10	0.278503
1905	10	0.278503
1906	11	0.288609
1907	11	0.288609
1908	11	0.288609
1909	11	0.288609
1910	11	0.288609
1911	11	0.288609
1912	12	0.297905
1913	12	0.297905
1914	14	0.314525
1915	14	0.314525
1916	14	0.314525
1917	15	0.322021
1918	16	0.329063
1919	16	0.329063
1920	16	0.329063
1921	16	0.329063
1922	16	0.329063
1923	16	0.329063
1924	16	0.329063
1925	18	0.341981
1926	18	0.341981
1927	18	0.341981
1928	18	0.341981
1929	18	0.341981
1930	18	0.341981
1931	18	0.341981
1932	19	0.347938
1933	19	0.347938
1934	19	0.347938
1935	19	0.347938
1936	19	0.347938
1937	19	0.347938
1938	19	0.347938
1939	19	0.347938
1940	18	0.341981
1941	18	0.341981
1942	17	0.335701
1943	18	0.341981
1944	18	0.341981
1945	18	0.341981
1946	18	0.341981
1947	18	0.341981
1948	18	0.341981
1949	19	0.347938
1950	19	0.347938
1951	18	0.341981
1952	18	0.341981
1953	17	0.335701
1954	17	0.335701
1955	19	0.347938
1956	19	0.347938
1957	19	0.347938
1958	20	0.353605
1959	20	0.353605
1960	20	0.353605
1961	20	0.353605
1962	20	0.353605
1963	20	0.353605
1964	20	0.353605
1965	22	0.364171
1966	22	0.364171
1967	22	0.364171
1968	22	0.364171
1969	22	0.364171
1970	22	0.364171
1971	22	0.364171
1972	23	0.369114
1973	23	0.369114
1974	23	0.369114
1975	25	0.37841
1976	25	0.37841
1977	25	0.37841
1978	25	0.37841
1979	25	0.37841
1980	25	0.37841
1981	25	0.37841
1982	25	0.37841
1983	25	0.37841
1984	25	0.37841
1985	25	0.37841
1986	25	0.37841
1987	25	0.37841
1988	28	0.391093
1989	28	0.391093
1990	28	0.391093
1991	29	0.395031
1992	29	0.395031
1993	29	0.395031
1994	27	0.387018
1995	27	0.387018
1996	27	0.387018
1997	27	0.387018
1998	30	0.398839
1999	31	0.402527
[truncated: 8,963 more rows]

## Sheet: Sequencing coverage Bagaza
Position	Coverage	logCov
1	1	0.0811357
2	1	0.0811357
3	1	0.0811357
4	1	0.0811357
5	1	0.0811357
6	1	0.0811357
7	1	0.0811357
8	1	0.0811357
9	1	0.0811357
10	1	0.0811357
11	1	0.0811357
12	1	0.0811357
13	2	0.128597
14	2	0.128597
15	2	0.128597
16	2	0.128597
17	2	0.128597
18	3	0.162271				MEAN	111.489
19	3	0.162271				SD	538.619
20	4	0.188391
21	4	0.188391
22	4	0.188391
23	4	0.188391
24	4	0.188391
25	4	0.188391
26	4	0.188391
27	4	0.188391
28	4	0.188391
29	4	0.188391
30	4	0.188391
31	4	0.188391
32	4	0.188391
33	4	0.188391
34	4	0.188391
35	4	0.188391
36	4	0.188391
37	4	0.188391
38	4	0.188391
39	5	0.209733
40	5	0.209733
41	5	0.209733
42	5	0.209733
43	5	0.209733
44	5	0.209733
45	5	0.209733
46	5	0.209733
47	5	0.209733
48	5	0.209733
49	5	0.209733
50	5	0.209733
51	5	0.209733
52	5	0.209733
53	5	0.209733
54	5	0.209733
55	5	0.209733
56	5	0.209733
57	5	0.209733
58	5	0.209733
59	5	0.209733
60	5	0.209733
61	5	0.209733
62	5	0.209733
63	5	0.209733
64	5	0.209733
65	5	0.209733
66	5	0.209733
67	5	0.209733
68	5	0.209733
69	5	0.209733
70	5	0.209733
71	5	0.209733
72	5	0.209733
73	5	0.209733
74	5	0.209733
75	6	0.227777
76	6	0.227777
77	6	0.227777
78	6	0.227777
79	6	0.227777
80	6	0.227777
81	6	0.227777
82	6	0.227777
83	6	0.227777
84	6	0.227777
85	6	0.227777
86	6	0.227777
87	6	0.227777
88	6	0.227777
89	6	0.227777
90	6	0.227777
91	6	0.227777
92	7	0.243407
93	7	0.243407
94	7	0.243407
95	7	0.243407
96	7	0.243407
97	7	0.243407
98	7	0.243407
99	7	0.243407
100	7	0.243407
101	7	0.243407
102	7	0.243407
103	7	0.243407
104	7	0.243407
105	7	0.243407
106	7	0.243407
107	7	0.243407
108	7	0.243407
109	7	0.243407
110	7	0.243407
111	7	0.243407
112	7	0.243407
113	7	0.243407
114	7	0.243407
115	7	0.243407
116	7	0.243407
117	7	0.243407
118	7	0.243407
119	7	0.243407
120	7	0.243407
121	7	0.243407
122	7	0.243407
123	7	0.243407
124	7	0.243407
125	7	0.243407
126	7	0.243407
127	7	0.243407
128	7	0.243407
129	7	0.243407
130	7	0.243407
131	7	0.243407
132	7	0.243407
133	7	0.243407
134	7	0.243407
135	7	0.243407
136	7	0.243407
137	7	0.243407
138	7	0.243407
139	7	0.243407
140	7	0.243407
141	7	0.243407
142	7	0.243407
143	7	0.243407
144	7	0.243407
145	7	0.243407
146	7	0.243407
147	7	0.243407
148	7	0.243407
149	7	0.243407
150	7	0.243407
151	7	0.243407
152	6	0.227777
153	6	0.227777
154	6	0.227777
155	6	0.227777
156	6	0.227777
157	6	0.227777
158	6	0.227777
159	6	0.227777
160	6	0.227777
161	6	0.227777
162	6	0.227777
163	6	0.227777
164	5	0.209733
165	5	0.209733
166	5	0.209733
167	5	0.209733
168	4	0.188391
169	4	0.188391
170	3	0.162271
171	3	0.162271
172	3	0.162271
173	3	0.162271
174	3	0.162271
175	3	0.162271
176	3	0.162271
177	3	0.162271
178	3	0.162271
179	3	0.162271
180	3	0.162271
181	3	0.162271
182	3	0.162271
183	3	0.162271
184	3	0.162271
185	3	0.162271
186	4	0.188391
187	4	0.188391
188	4	0.188391
189	3	0.162271
190	3	0.162271
191	3	0.162271
192	3	0.162271
193	3	0.162271
194	3	0.162271
195	3	0.162271
196	3	0.162271
197	3	0.162271
198	3	0.162271
199	3	0.162271
200	3	0.162271
201	3	0.162271
202	3	0.162271
203	3	0.162271
204	3	0.162271
205	3	0.162271
206	3	0.162271
207	3	0.162271
208	3	0.162271
209	4	0.188391
210	4	0.188391
211	4	0.188391
212	4	0.188391
213	4	0.188391
214	4	0.188391
215	4	0.188391
216	4	0.188391
217	4	0.188391
218	4	0.188391
219	4	0.188391
220	5	0.209733
221	5	0.209733
222	5	0.209733
223	4	0.188391
224	4	0.188391
225	5	0.209733
226	5	0.209733
227	5	0.209733
228	5	0.209733
229	5	0.209733
230	5	0.209733
231	5	0.209733
232	5	0.209733
233	5	0.209733
234	5	0.209733
235	6	0.227777
236	6	0.227777
237	6	0.227777
238	6	0.227777
239	6	0.227777
240	6	0.227777
241	6	0.227777
242	6	0.227777
243	5	0.209733
244	5	0.209733
245	5	0.209733
246	5	0.209733
247	5	0.209733
248	5	0.209733
249	7	0.243407
250	9	0.269527
251	9	0.269527
252	9	0.269527
253	9	0.269527
254	9	0.269527
255	9	0.269527
256	9	0.269527
257	9	0.269527
258	9	0.269527
259	9	0.269527
260	9	0.269527
261	9	0.269527
262	9	0.269527
263	9	0.269527
264	9	0.269527
265	9	0.269527
266	9	0.269527
267	9	0.269527
268	9	0.269527
269	9	0.269527
270	9	0.269527
271	9	0.269527
272	9	0.269527
273	9	0.269527
274	9	0.269527
275	9	0.269527
276	9	0.269527
277	9	0.269527
278	9	0.269527
279	9	0.269527
280	9	0.269527
281	9	0.269527
282	9	0.269527
283	9	0.269527
284	9	0.269527
285	9	0.269527
286	9	0.269527
287	9	0.269527
288	9	0.269527
289	10	0.280684
290	10	0.280684
291	10	0.280684
292	10	0.280684
293	10	0.280684
294	10	0.280684
295	10	0.280684
296	10	0.280684
297	10	0.280684
298	12	0.300238
299	12	0.300238
300	12	0.300238
301	12	0.300238
302	12	0.300238
303	12	0.300238
304	12	0.300238
305	12	0.300238
306	12	0.300238
307	12	0.300238
308	12	0.300238
309	12	0.300238
310	12	0.300238
311	12	0.300238
312	13	0.308913
313	13	0.308913
314	13	0.308913
315	13	0.308913
316	13	0.308913
317	13	0.308913
318	13	0.308913
319	13	0.308913
320	13	0.308913
321	14	0.316988
322	14	0.316988
323	14	0.316988
324	14	0.316988
325	14	0.316988
326	14	0.316988
327	14	0.316988
328	14	0.316988
329	14	0.316988
330	14	0.316988
331	14	0.316988
332	14	0.316988
333	14	0.316988
334	14	0.316988
335	14	0.316988
336	14	0.316988
337	14	0.316988
338	14	0.316988
339	14	0.316988
340	14	0.316988
341	18	0.344659
342	18	0.344659
343	18	0.344659
344	19	0.350663
345	19	0.350663
346	19	0.350663
347	19	0.350663
348	20	0.356374
349	20	0.356374
350	20	0.356374
351	20	0.356374
352	20	0.356374
353	21	0.361819
354	21	0.361819
355	21	0.361819
356	21	0.361819
357	21	0.361819
358	22	0.367023
359	22	0.367023
360	21	0.361819
361	21	0.361819
362	21	0.361819
363	23	0.372004
364	23	0.372004
365	23	0.372004
366	23	0.372004
367	23	0.372004
368	23	0.372004
369	24	0.376783
370	24	0.376783
371	23	0.372004
372	23	0.372004
373	23	0.372004
374	22	0.367023
375	22	0.367023
376	22	0.367023
377	22	0.367023
378	22	0.367023
379	22	0.367023
380	23	0.372004
381	24	0.376783
382	24	0.376783
383	24	0.376783
384	24	0.376783
385	24	0.376783
386	23	0.372004
387	23	0.372004
388	23	0.372004
389	23	0.372004
390	23	0.372004
391	23	0.372004
392	23	0.372004
393	23	0.372004
394	23	0.372004
395	23	0.372004
396	23	0.372004
397	23	0.372004
398	23	0.372004
399	23	0.372004
400	21	0.361819
401	19	0.350663
402	19	0.350663
403	19	0.350663
404	19	0.350663
405	19	0.350663
406	19	0.350663
407	19	0.350663
408	19	0.350663
409	20	0.356374
410	20	0.356374
411	20	0.356374
412	20	0.356374
413	20	0.356374
414	20	0.356374
415	20	0.356374
416	20	0.356374
417	20	0.356374
418	21	0.361819
419	21	0.361819
420	21	0.361819
421	21	0.361819
422	21	0.361819
423	21	0.361819
424	21	0.361819
425	22	0.367023
426	22	0.367023
427	22	0.367023
428	22	0.367023
429	23	0.372004
430	23	0.372004
431	24	0.376783
432	24	0.376783
433	24	0.376783
434	25	0.381374
435	26	0.385791
436	26	0.385791
437	26	0.385791
438	26	0.385791
439	25	0.381374
440	25	0.381374
441	25	0.381374
442	25	0.381374
443	25	0.381374
444	25	0.381374
445	25	0.381374
446	25	0.381374
447	25	0.381374
448	25	0.381374
449	23	0.372004
450	23	0.372004
451	23	0.372004
452	23	0.372004
453	23	0.372004
454	23	0.372004
455	24	0.376783
456	24	0.376783
457	24	0.376783
458	24	0.376783
459	26	0.385791
460	28	0.394156
461	28	0.394156
462	30	0.401962
463	29	0.398124
464	29	0.398124
465	29	0.398124
466	29	0.398124
467	29	0.398124
468	29	0.398124
469	28	0.394156
470	28	0.394156
471	28	0.394156
472	28	0.394156
473	29	0.398124
474	30	0.401962
475	30	0.401962
476	30	0.401962
477	31	0.405679
478	31	0.405679
479	31	0.405679
480	31	0.405679
481	31	0.405679
482	31	0.405679
483	32	0.409281
484	32	0.409281
485	32	0.409281
486	32	0.409281
487	32	0.409281
488	34	0.416168
489	35	0.419466
490	33	0.412775
491	33	0.412775
492	34	0.416168
493	34	0.416168
494	38	0.428835
495	37	0.425794
496	37	0.425794
497	37	0.425794
498	36	0.422673
499	36	0.422673
500	36	0.422673
501	36	0.422673
502	36	0.422673
503	35	0.419466
504	35	0.419466
505	35	0.419466
506	35	0.419466
507	35	0.419466
508	35	0.419466
509	34	0.416168
510	34	0.416168
511	34	0.416168
512	35	0.419466
513	34	0.416168
514	34	0.416168
515	34	0.416168
516	34	0.416168
517	34	0.416168
518	34	0.416168
519	37	0.425794
520	38	0.428835
521	38	0.428835
522	38	0.428835
523	38	0.428835
524	39	0.431799
525	39	0.431799
526	39	0.431799
527	39	0.431799
528	40	0.434689
529	41	0.43751
530	41	0.43751
531	40	0.434689
532	39	0.431799
533	40	0.434689
534	40	0.434689
535	41	0.43751
536	42	0.440264
537	42	0.440264
538	42	0.440264
539	42	0.440264
540	42	0.440264
541	42	0.440264
542	42	0.440264
543	43	0.442955
544	44	0.445586
545	44	0.445586
546	44	0.445586
547	44	0.445586
548	45	0.448158
549	45	0.448158
550	45	0.448158
551	45	0.448158
552	45	0.448158
553	45	0.448158
554	45	0.448158
555	45	0.448158
556	45	0.448158
557	45	0.448158
558	45	0.448158
559	44	0.445586
560	44	0.445586
561	44	0.445586
562	44	0.445586
563	44	0.445586
564	44	0.445586
565	44	0.445586
566	45	0.448158
567	45	0.448158
568	45	0.448158
569	44	0.445586
570	44	0.445586
571	44	0.445586
572	44	0.445586
573	45	0.448158
574	45	0.448158
575	44	0.445586
576	44	0.445586
577	44	0.445586
578	44	0.445586
579	44	0.445586
580	44	0.445586
581	44	0.445586
582	44	0.445586
583	45	0.448158
584	44	0.445586
585	43	0.442955
586	42	0.440264
587	42	0.440264
588	42	0.440264
589	42	0.440264
590	43	0.442955
591	44	0.445586
592	44	0.445586
593	44	0.445586
594	44	0.445586
595	44	0.445586
596	44	0.445586
597	45	0.448158
598	45	0.448158
599	45	0.448158
600	45	0.448158
601	46	0.450676
602	46	0.450676
603	46	0.450676
604	46	0.450676
605	46	0.450676
606	46	0.450676
607	46	0.450676
608	46	0.450676
609	45	0.448158
610	45	0.448158
611	45	0.448158
612	43	0.442955
613	42	0.440264
614	40	0.434689
615	39	0.431799
616	39	0.431799
617	39	0.431799
618	39	0.431799
619	39	0.431799
620	39	0.431799
621	39	0.431799
622	39	0.431799
623	38	0.428835
624	37	0.425794
625	38	0.428835
626	38	0.428835
627	38	0.428835
628	37	0.425794
629	37	0.425794
630	37	0.425794
631	37	0.425794
632	37	0.425794
633	37	0.425794
634	36	0.422673
635	36	0.422673
636	36	0.422673
637	36	0.422673
638	36	0.422673
639	33	0.412775
640	33	0.412775
641	33	0.412775
642	29	0.398124
643	29	0.398124
644	28	0.394156
645	26	0.385791
646	26	0.385791
647	26	0.385791
648	27	0.390048
649	27	0.390048
650	27	0.390048
651	27	0.390048
652	27	0.390048
653	27	0.390048
654	27	0.390048
655	27	0.390048
656	27	0.390048
657	27	0.390048
658	27	0.390048
659	27	0.390048
660	27	0.390048
661	27	0.390048
662	25	0.381374
663	25	0.381374
664	25	0.381374
665	25	0.381374
666	25	0.381374
667	25	0.381374
668	24	0.376783
669	24	0.376783
670	22	0.367023
671	22	0.367023
672	20	0.356374
673	20	0.356374
674	20	0.356374
675	20	0.356374
676	20	0.356374
677	20	0.356374
678	19	0.350663
679	18	0.344659
680	18	0.344659
681	18	0.344659
682	18	0.344659
683	18	0.344659
684	17	0.33833
685	17	0.33833
686	16	0.331639
687	15	0.324543
688	15	0.324543
689	16	0.331639
690	16	0.331639
691	16	0.331639
692	16	0.331639
693	16	0.331639
694	15	0.324543
695	14	0.316988
696	14	0.316988
697	14	0.316988
698	13	0.308913
699	13	0.308913
700	13	0.308913
701	13	0.308913
702	13	0.308913
703	13	0.308913
704	13	0.308913
705	13	0.308913
706	13	0.308913
707	13	0.308913
708	13	0.308913
709	13	0.308913
710	13	0.308913
711	14	0.316988
712	14	0.316988
713	14	0.316988
714	15	0.324543
715	14	0.316988
716	14	0.316988
717	14	0.316988
718	14	0.316988
719	14	0.316988
720	14	0.316988
721	14	0.316988
722	14	0.316988
723	14	0.316988
724	13	0.308913
725	13	0.308913
726	13	0.308913
727	13	0.308913
728	13	0.308913
729	13	0.308913
730	13	0.308913
731	13	0.308913
732	13	0.308913
733	13	0.308913
734	12	0.300238
735	12	0.300238
736	12	0.300238
737	11	0.290869
738	11	0.290869
739	11	0.290869
740	9	0.269527
741	9	0.269527
742	9	0.269527
743	10	0.280684
744	10	0.280684
745	10	0.280684
746	10	0.280684
747	10	0.280684
748	9	0.269527
749	9	0.269527
750	9	0.269527
751	9	0.269527
752	8	0.257194
753	8	0.257194
754	8	0.257194
755	8	0.257194
756	8	0.257194
757	8	0.257194
758	8	0.257194
759	8	0.257194
760	8	0.257194
761	8	0.257194
762	8	0.257194
763	8	0.257194
764	8	0.257194
765	8	0.257194
766	9	0.269527
767	9	0.269527
768	9	0.269527
769	9	0.269527
770	9	0.269527
771	9	0.269527
772	9	0.269527
773	8	0.257194
774	8	0.257194
775	8	0.257194
776	8	0.257194
777	8	0.257194
778	8	0.257194
779	8	0.257194
780	8	0.257194
781	8	0.257194
782	8	0.257194
783	8	0.257194
784	8	0.257194
785	8	0.257194
786	8	0.257194
787	9	0.269527
788	9	0.269527
789	9	0.269527
790	9	0.269527
791	9	0.269527
792	9	0.269527
793	9	0.269527
794	9	0.269527
795	8	0.257194
796	8	0.257194
797	8	0.257194
798	8	0.257194
799	7	0.243407
800	7	0.243407
801	7	0.243407
802	7	0.243407
803	7	0.243407
804	7	0.243407
805	7	0.243407
806	7	0.243407
807	7	0.243407
808	7	0.243407
809	7	0.243407
810	7	0.243407
811	7	0.243407
812	7	0.243407
813	7	0.243407
814	7	0.243407
815	7	0.243407
816	7	0.243407
817	7	0.243407
818	7	0.243407
819	7	0.243407
820	7	0.243407
821	6	0.227777
822	6	0.227777
823	6	0.227777
824	6	0.227777
825	6	0.227777
826	6	0.227777
827	6	0.227777
828	6	0.227777
829	6	0.227777
830	6	0.227777
831	6	0.227777
832	6	0.227777
833	6	0.227777
834	6	0.227777
835	6	0.227777
836	6	0.227777
837	6	0.227777
838	6	0.227777
839	5	0.209733
840	5	0.209733
841	5	0.209733
842	5	0.209733
843	5	0.209733
844	5	0.209733
845	5	0.209733
846	5	0.209733
847	5	0.209733
848	5	0.209733
849	5	0.209733
850	5	0.209733
851	5	0.209733
852	6	0.227777
853	6	0.227777
854	6	0.227777
855	6	0.227777
856	6	0.227777
857	6	0.227777
858	6	0.227777
859	6	0.227777
860	7	0.243407
861	7	0.243407
862	6	0.227777
863	6	0.227777
864	6	0.227777
865	5	0.209733
866	5	0.209733
867	5	0.209733
868	5	0.209733
869	5	0.209733
870	5	0.209733
871	5	0.209733
872	5	0.209733
873	5	0.209733
874	5	0.209733
875	5	0.209733
876	5	0.209733
877	5	0.209733
878	5	0.209733
879	5	0.209733
880	5	0.209733
881	5	0.209733
882	5	0.209733
883	5	0.209733
884	7	0.243407
885	7	0.243407
886	7	0.243407
887	7	0.243407
888	7	0.243407
889	7	0.243407
890	7	0.243407
891	8	0.257194
892	10	0.280684
893	9	0.269527
894	9	0.269527
895	9	0.269527
896	9	0.269527
897	9	0.269527
898	9	0.269527
899	9	0.269527
900	9	0.269527
901	9	0.269527
902	9	0.269527
903	9	0.269527
904	9	0.269527
905	9	0.269527
906	9	0.269527
907	9	0.269527
908	9	0.269527
909	9	0.269527
910	9	0.269527
911	9	0.269527
912	9	0.269527
913	9	0.269527
914	9	0.269527
915	9	0.269527
916	9	0.269527
917	8	0.257194
918	8	0.257194
919	9	0.269527
920	11	0.290869
921	11	0.290869
922	11	0.290869
923	12	0.300238
924	12	0.300238
925	12	0.300238
926	12	0.300238
927	12	0.300238
928	12	0.300238
929	12	0.300238
930	12	0.300238
931	12	0.300238
932	12	0.300238
933	12	0.300238
934	12	0.300238
935	13	0.308913
936	13	0.308913
937	13	0.308913
938	14	0.316988
939	14	0.316988
940	14	0.316988
941	16	0.331639
942	16	0.331639
943	17	0.33833
944	17	0.33833
945	17	0.33833
946	17	0.33833
947	17	0.33833
948	17	0.33833
949	17	0.33833
950	17	0.33833
951	17	0.33833
952	18	0.344659
953	18	0.344659
954	18	0.344659
955	18	0.344659
956	18	0.344659
957	18	0.344659
958	18	0.344659
959	18	0.344659
960	19	0.350663
961	20	0.356374
962	20	0.356374
963	20	0.356374
964	20	0.356374
965	21	0.361819
966	21	0.361819
967	21	0.361819
968	21	0.361819
969	21	0.361819
970	21	0.361819
971	21	0.361819
972	21	0.361819
973	21	0.361819
974	22	0.367023
975	22	0.367023
976	22	0.367023
977	22	0.367023
978	22	0.367023
979	22	0.367023
980	22	0.367023
981	22	0.367023
982	22	0.367023
983	22	0.367023
984	22	0.367023
985	22	0.367023
986	22	0.367023
987	22	0.367023
988	22	0.367023
989	22	0.367023
990	22	0.367023
991	22	0.367023
992	22	0.367023
993	22	0.367023
994	22	0.367023
995	22	0.367023
996	22	0.367023
997	23	0.372004
998	23	0.372004
999	23	0.372004
1000	23	0.372004
1001	23	0.372004
1002	24	0.376783
1003	23	0.372004
1004	23	0.372004
1005	25	0.381374
1006	25	0.381374
1007	25	0.381374
1008	25	0.381374
1009	25	0.381374
1010	24	0.376783
1011	24	0.376783
1012	24	0.376783
1013	24	0.376783
1014	24	0.376783
1015	26	0.385791
1016	28	0.394156
1017	30	0.401962
1018	30	0.401962
1019	30	0.401962
1020	30	0.401962
1021	30	0.401962
1022	30	0.401962
1023	30	0.401962
1024	30	0.401962
1025	30	0.401962
1026	30	0.401962
1027	30	0.401962
1028	30	0.401962
1029	30	0.401962
1030	30	0.401962
1031	30	0.401962
1032	30	0.401962
1033	30	0.401962
1034	29	0.398124
1035	28	0.394156
1036	28	0.394156
1037	28	0.394156
1038	28	0.394156
1039	28	0.394156
1040	28	0.394156
1041	28	0.394156
1042	27	0.390048
1043	25	0.381374
1044	25	0.381374
1045	25	0.381374
1046	26	0.385791
1047	26	0.385791
1048	26	0.385791
1049	26	0.385791
1050	26	0.385791
1051	26	0.385791
1052	26	0.385791
1053	26	0.385791
1054	26	0.385791
1055	26	0.385791
1056	26	0.385791
1057	26	0.385791
1058	27	0.390048
1059	27	0.390048
1060	28	0.394156
1061	28	0.394156
1062	29	0.398124
1063	29	0.398124
1064	29	0.398124
1065	29	0.398124
1066	29	0.398124
1067	29	0.398124
1068	29	0.398124
1069	29	0.398124
1070	28	0.394156
1071	26	0.385791
1072	26	0.385791
1073	25	0.381374
1074	25	0.381374
1075	25	0.381374
1076	26	0.385791
1077	26	0.385791
1078	26	0.385791
1079	26	0.385791
1080	26	0.385791
1081	26	0.385791
1082	27	0.390048
1083	27	0.390048
1084	27	0.390048
1085	27	0.390048
1086	26	0.385791
1087	26	0.385791
1088	26	0.385791
1089	24	0.376783
1090	24	0.376783
1091	24	0.376783
1092	22	0.367023
1093	22	0.367023
1094	22	0.367023
1095	22	0.367023
1096	22	0.367023
1097	22	0.367023
1098	22	0.367023
1099	22	0.367023
1100	22	0.367023
1101	22	0.367023
1102	22	0.367023
1103	21	0.361819
1104	21	0.361819
1105	21	0.361819
1106	21	0.361819
1107	21	0.361819
1108	22	0.367023
1109	22	0.367023
1110	23	0.372004
1111	21	0.361819
1112	21	0.361819
1113	21	0.361819
1114	21	0.361819
1115	21	0.361819
1116	20	0.356374
1117	20	0.356374
1118	20	0.356374
1119	20	0.356374
1120	20	0.356374
1121	20	0.356374
1122	20	0.356374
1123	21	0.361819
1124	21	0.361819
1125	20	0.356374
1126	20	0.356374
1127	21	0.361819
1128	21	0.361819
1129	21	0.361819
1130	21	0.361819
1131	21	0.361819
1132	21	0.361819
1133	21	0.361819
1134	21	0.361819
1135	21	0.361819
1136	21	0.361819
1137	21	0.361819
1138	21	0.361819
1139	22	0.367023
1140	22	0.367023
1141	22	0.367023
1142	23	0.372004
1143	23	0.372004
1144	23	0.372004
1145	23	0.372004
1146	24	0.376783
1147	24	0.376783
1148	23	0.372004
1149	23	0.372004
1150	23	0.372004
1151	23	0.372004
1152	23	0.372004
1153	22	0.367023
1154	22	0.367023
1155	22	0.367023
1156	20	0.356374
1157	20	0.356374
1158	20	0.356374
1159	20	0.356374
1160	20	0.356374
1161	20	0.356374
1162	20	0.356374
1163	20	0.356374
1164	20	0.356374
1165	18	0.344659
1166	18	0.344659
1167	14	0.316988
1168	14	0.316988
1169	14	0.316988
1170	15	0.324543
1171	15	0.324543
1172	15	0.324543
1173	15	0.324543
1174	15	0.324543
1175	15	0.324543
1176	15	0.324543
1177	15	0.324543
1178	15	0.324543
1179	15	0.324543
1180	15	0.324543
1181	15	0.324543
1182	15	0.324543
1183	15	0.324543
1184	15	0.324543
1185	15	0.324543
1186	15	0.324543
1187	15	0.324543
1188	15	0.324543
1189	15	0.324543
1190	15	0.324543
1191	15	0.324543
1192	15	0.324543
1193	15	0.324543
1194	15	0.324543
1195	15	0.324543
1196	15	0.324543
1197	14	0.316988
1198	14	0.316988
1199	14	0.316988
1200	14	0.316988
1201	14	0.316988
1202	14	0.316988
1203	14	0.316988
1204	14	0.316988
1205	14	0.316988
1206	14	0.316988
1207	14	0.316988
1208	14	0.316988
1209	13	0.308913
1210	13	0.308913
1211	12	0.300238
1212	12	0.300238
1213	11	0.290869
1214	11	0.290869
1215	11	0.290869
1216	11	0.290869
1217	11	0.290869
1218	11	0.290869
1219	11	0.290869
1220	11	0.290869
1221	11	0.290869
1222	11	0.290869
1223	12	0.300238
1224	12	0.300238
1225	12	0.300238
1226	13	0.308913
1227	12	0.300238
1228	12	0.300238
1229	12	0.300238
1230	12	0.300238
1231	12	0.300238
1232	12	0.300238
1233	11	0.290869
1234	11	0.290869
1235	11	0.290869
1236	11	0.290869
1237	11	0.290869
1238	11	0.290869
1239	11	0.290869
1240	11	0.290869
1241	11	0.290869
1242	11	0.290869
1243	11	0.290869
1244	11	0.290869
1245	10	0.280684
1246	10	0.280684
1247	11	0.290869
1248	13	0.308913
1249	13	0.308913
1250	13	0.308913
1251	13	0.308913
1252	13	0.308913
1253	13	0.308913
1254	13	0.308913
1255	13	0.308913
1256	13	0.308913
1257	12	0.300238
1258	12	0.300238
1259	12	0.300238
1260	12	0.300238
1261	11	0.290869
1262	11	0.290869
1263	11	0.290869
1264	12	0.300238
1265	12	0.300238
1266	12	0.300238
1267	12	0.300238
1268	12	0.300238
1269	12	0.300238
1270	12	0.300238
1271	13	0.308913
1272	13	0.308913
1273	12	0.300238
1274	12	0.300238
1275	13	0.308913
1276	13	0.308913
1277	13	0.308913
1278	12	0.300238
1279	12	0.300238
1280	12	0.300238
1281	12	0.300238
1282	12	0.300238
1283	12	0.300238
1284	12	0.300238
1285	12	0.300238
1286	12	0.300238
1287	12	0.300238
1288	12	0.300238
1289	12	0.300238
1290	11	0.290869
1291	11	0.290869
1292	11	0.290869
1293	10	0.280684
1294	10	0.280684
1295	10	0.280684
1296	10	0.280684
1297	9	0.269527
1298	9	0.269527
1299	9	0.269527
1300	9	0.269527
1301	9	0.269527
1302	10	0.280684
1303	10	0.280684
1304	10	0.280684
1305	10	0.280684
1306	10	0.280684
1307	11	0.290869
1308	12	0.300238
1309	13	0.308913
1310	13	0.308913
1311	13	0.308913
1312	13	0.308913
1313	13	0.308913
1314	14	0.316988
1315	14	0.316988
1316	14	0.316988
1317	14	0.316988
1318	14	0.316988
1319	15	0.324543
1320	16	0.331639
1321	15	0.324543
1322	15	0.324543
1323	15	0.324543
1324	15	0.324543
1325	15	0.324543
1326	15	0.324543
1327	15	0.324543
1328	15	0.324543
1329	15	0.324543
1330	15	0.324543
1331	15	0.324543
1332	15	0.324543
1333	15	0.324543
1334	15	0.324543
1335	15	0.324543
1336	15	0.324543
1337	15	0.324543
1338	15	0.324543
1339	15	0.324543
1340	15	0.324543
1341	15	0.324543
1342	15	0.324543
1343	15	0.324543
1344	15	0.324543
1345	15	0.324543
1346	15	0.324543
1347	15	0.324543
1348	18	0.344659
1349	18	0.344659
1350	18	0.344659
1351	18	0.344659
1352	18	0.344659
1353	18	0.344659
1354	18	0.344659
1355	18	0.344659
1356	18	0.344659
1357	18	0.344659
1358	18	0.344659
1359	18	0.344659
1360	18	0.344659
1361	18	0.344659
1362	18	0.344659
1363	18	0.344659
1364	18	0.344659
1365	18	0.344659
1366	18	0.344659
1367	18	0.344659
1368	18	0.344659
1369	18	0.344659
1370	18	0.344659
1371	18	0.344659
1372	18	0.344659
1373	18	0.344659
1374	17	0.33833
1375	17	0.33833
1376	16	0.331639
1377	16	0.331639
1378	16	0.331639
1379	16	0.331639
1380	16	0.331639
1381	16	0.331639
1382	16	0.331639
1383	16	0.331639
1384	16	0.331639
1385	16	0.331639
1386	16	0.331639
1387	16	0.331639
1388	16	0.331639
1389	16	0.331639
1390	16	0.331639
1391	16	0.331639
1392	16	0.331639
1393	16	0.331639
1394	16	0.331639
1395	16	0.331639
1396	16	0.331639
1397	16	0.331639
1398	13	0.308913
1399	13	0.308913
1400	13	0.308913
1401	13	0.308913
1402	13	0.308913
1403	14	0.316988
1404	14	0.316988
1405	14	0.316988
1406	14	0.316988
1407	14	0.316988
1408	14	0.316988
1409	14	0.316988
1410	14	0.316988
1411	14	0.316988
1412	14	0.316988
1413	14	0.316988
1414	14	0.316988
1415	13	0.308913
1416	13	0.308913
1417	13	0.308913
1418	13	0.308913
1419	14	0.316988
1420	14	0.316988
1421	14	0.316988
1422	13	0.308913
1423	13	0.308913
1424	13	0.308913
1425	13	0.308913
1426	12	0.300238
1427	12	0.300238
1428	12	0.300238
1429	12	0.300238
1430	12	0.300238
1431	12	0.300238
1432	12	0.300238
1433	12	0.300238
1434	12	0.300238
1435	12	0.300238
1436	12	0.300238
1437	12	0.300238
1438	12	0.300238
1439	12	0.300238
1440	12	0.300238
1441	12	0.300238
1442	12	0.300238
1443	12	0.300238
1444	12	0.300238
1445	12	0.300238
1446	12	0.300238
1447	12	0.300238
1448	13	0.308913
1449	13	0.308913
1450	14	0.316988
1451	14	0.316988
1452	14	0.316988
1453	13	0.308913
1454	13	0.308913
1455	14	0.316988
1456	14	0.316988
1457	14	0.316988
1458	14	0.316988
1459	13	0.308913
1460	12	0.300238
1461	12	0.300238
1462	12	0.300238
1463	12	0.300238
1464	12	0.300238
1465	11	0.290869
1466	11	0.290869
1467	11	0.290869
1468	11	0.290869
1469	11	0.290869
1470	10	0.280684
1471	10	0.280684
1472	10	0.280684
1473	10	0.280684
1474	10	0.280684
1475	10	0.280684
1476	10	0.280684
1477	10	0.280684
1478	10	0.280684
1479	10	0.280684
1480	10	0.280684
1481	10	0.280684
1482	10	0.280684
1483	10	0.280684
1484	11	0.290869
1485	13	0.308913
1486	13	0.308913
1487	13	0.308913
1488	13	0.308913
1489	15	0.324543
1490	15	0.324543
1491	15	0.324543
1492	15	0.324543
1493	15	0.324543
1494	15	0.324543
1495	15	0.324543
1496	16	0.331639
1497	16	0.331639
1498	16	0.331639
1499	13	0.308913
1500	13	0.308913
1501	13	0.308913
1502	13	0.308913
1503	13	0.308913
1504	13	0.308913
1505	13	0.308913
1506	13	0.308913
1507	13	0.308913
1508	14	0.316988
1509	14	0.316988
1510	14	0.316988
1511	15	0.324543
1512	16	0.331639
1513	16	0.331639
1514	16	0.331639
1515	16	0.331639
1516	16	0.331639
1517	16	0.331639
1518	16	0.331639
1519	16	0.331639
1520	17	0.33833
1521	17	0.33833
1522	17	0.33833
1523	17	0.33833
1524	17	0.33833
1525	17	0.33833
1526	17	0.33833
1527	17	0.33833
1528	17	0.33833
1529	17	0.33833
1530	17	0.33833
1531	18	0.344659
1532	18	0.344659
1533	18	0.344659
1534	18	0.344659
1535	18	0.344659
1536	18	0.344659
1537	18	0.344659
1538	18	0.344659
1539	18	0.344659
1540	18	0.344659
1541	18	0.344659
1542	18	0.344659
1543	18	0.344659
1544	18	0.344659
1545	18	0.344659
1546	18	0.344659
1547	18	0.344659
1548	18	0.344659
1549	18	0.344659
1550	18	0.344659
1551	18	0.344659
1552	18	0.344659
1553	20	0.356374
1554	19	0.350663
1555	20	0.356374
1556	21	0.361819
1557	22	0.367023
1558	22	0.367023
1559	22	0.367023
1560	22	0.367023
1561	22	0.367023
1562	22	0.367023
1563	22	0.367023
1564	22	0.367023
1565	22	0.367023
1566	22	0.367023
1567	22	0.367023
1568	22	0.367023
1569	22	0.367023
1570	21	0.361819
1571	22	0.367023
1572	22	0.367023
1573	22	0.367023
1574	22	0.367023
1575	22	0.367023
1576	22	0.367023
1577	22	0.367023
1578	22	0.367023
1579	23	0.372004
1580	23	0.372004
1581	23	0.372004
1582	23	0.372004
1583	23	0.372004
1584	23	0.372004
1585	23	0.372004
1586	24	0.376783
1587	24	0.376783
1588	24	0.376783
1589	24	0.376783
1590	24	0.376783
1591	24	0.376783
1592	24	0.376783
1593	24	0.376783
1594	24	0.376783
1595	24	0.376783
1596	24	0.376783
1597	24	0.376783
1598	24	0.376783
1599	23	0.372004
1600	24	0.376783
1601	23	0.372004
1602	23	0.372004
1603	23	0.372004
1604	23	0.372004
1605	23	0.372004
1606	22	0.367023
1607	21	0.361819
1608	21	0.361819
1609	21	0.361819
1610	21	0.361819
1611	21	0.361819
1612	21	0.361819
1613	21	0.361819
1614	21	0.361819
1615	21	0.361819
1616	21	0.361819
1617	21	0.361819
1618	21	0.361819
1619	21	0.361819
1620	21	0.361819
1621	21	0.361819
1622	22	0.367023
1623	24	0.376783
1624	24	0.376783
1625	24	0.376783
1626	25	0.381374
1627	25	0.381374
1628	25	0.381374
1629	25	0.381374
1630	25	0.381374
1631	25	0.381374
1632	25	0.381374
1633	25	0.381374
1634	25	0.381374
1635	24	0.376783
1636	22	0.367023
1637	22	0.367023
1638	22	0.367023
1639	22	0.367023
1640	20	0.356374
1641	20	0.356374
1642	20	0.356374
1643	20	0.356374
1644	20	0.356374
1645	20	0.356374
1646	22	0.367023
1647	22	0.367023
1648	22	0.367023
1649	21	0.361819
1650	21	0.361819
1651	21	0.361819
1652	21	0.361819
1653	21	0.361819
1654	21	0.361819
1655	21	0.361819
1656	21	0.361819
1657	21	0.361819
1658	20	0.356374
1659	20	0.356374
1660	20	0.356374
1661	20	0.356374
1662	19	0.350663
1663	18	0.344659
1664	18	0.344659
1665	18	0.344659
1666	18	0.344659
1667	19	0.350663
1668	19	0.350663
1669	19	0.350663
1670	19	0.350663
1671	18	0.344659
1672	18	0.344659
1673	18	0.344659
1674	18	0.344659
1675	18	0.344659
1676	18	0.344659
1677	18	0.344659
1678	18	0.344659
1679	18	0.344659
1680	18	0.344659
1681	17	0.33833
1682	17	0.33833
1683	17	0.33833
1684	17	0.33833
1685	18	0.344659
1686	18	0.344659
1687	18	0.344659
1688	18	0.344659
1689	18	0.344659
1690	18	0.344659
1691	18	0.344659
1692	18	0.344659
1693	18	0.344659
1694	18	0.344659
1695	18	0.344659
1696	18	0.344659
1697	18	0.344659
1698	18	0.344659
1699	18	0.344659
1700	18	0.344659
1701	18	0.344659
1702	19	0.350663
1703	19	0.350663
1704	17	0.33833
1705	16	0.331639
1706	15	0.324543
1707	14	0.316988
1708	14	0.316988
1709	14	0.316988
1710	14	0.316988
1711	14	0.316988
1712	16	0.331639
1713	16	0.331639
1714	16	0.331639
1715	16	0.331639
1716	16	0.331639
1717	16	0.331639
1718	16	0.331639
1719	16	0.331639
1720	16	0.331639
1721	19	0.350663
1722	18	0.344659
1723	18	0.344659
1724	18	0.344659
1725	18	0.344659
1726	21	0.361819
1727	21	0.361819
1728	21	0.361819
1729	21	0.361819
1730	20	0.356374
1731	20	0.356374
1732	20	0.356374
1733	21	0.361819
1734	21	0.361819
1735	21	0.361819
1736	21	0.361819
1737	20	0.356374
1738	20	0.356374
1739	22	0.367023
1740	22	0.367023
1741	22	0.367023
1742	22	0.367023
1743	22	0.367023
1744	22	0.367023
1745	23	0.372004
1746	25	0.381374
1747	25	0.381374
1748	25	0.381374
1749	25	0.381374
1750	25	0.381374
1751	24	0.376783
1752	24	0.376783
1753	24	0.376783
1754	24	0.376783
1755	24	0.376783
1756	24	0.376783
1757	24	0.376783
1758	24	0.376783
1759	24	0.376783
1760	24	0.376783
1761	24	0.376783
1762	24	0.376783
1763	24	0.376783
1764	24	0.376783
1765	24	0.376783
1766	24	0.376783
1767	24	0.376783
1768	25	0.381374
1769	25	0.381374
1770	25	0.381374
1771	24	0.376783
1772	24	0.376783
1773	22	0.367023
1774	20	0.356374
1775	20	0.356374
1776	20	0.356374
1777	20	0.356374
1778	20	0.356374
1779	20	0.356374
1780	20	0.356374
1781	20	0.356374
1782	20	0.356374
1783	20	0.356374
1784	20	0.356374
1785	20	0.356374
1786	20	0.356374
1787	20	0.356374
1788	20	0.356374
1789	20	0.356374
1790	20	0.356374
1791	20	0.356374
1792	20	0.356374
1793	20	0.356374
1794	20	0.356374
1795	20	0.356374
1796	19	0.350663
1797	18	0.344659
1798	18	0.344659
1799	18	0.344659
1800	18	0.344659
1801	18	0.344659
1802	18	0.344659
1803	18	0.344659
1804	18	0.344659
1805	18	0.344659
1806	18	0.344659
1807	18	0.344659
1808	18	0.344659
1809	18	0.344659
1810	18	0.344659
1811	18	0.344659
1812	18	0.344659
1813	18	0.344659
1814	18	0.344659
1815	18	0.344659
1816	18	0.344659
1817	18	0.344659
1818	17	0.33833
1819	17	0.33833
1820	17	0.33833
1821	17	0.33833
1822	17	0.33833
1823	17	0.33833
1824	17	0.33833
1825	17	0.33833
1826	17	0.33833
1827	17	0.33833
1828	17	0.33833
1829	17	0.33833
1830	17	0.33833
1831	17	0.33833
1832	17	0.33833
1833	17	0.33833
1834	17	0.33833
1835	17	0.33833
1836	16	0.331639
1837	16	0.331639
1838	16	0.331639
1839	16	0.331639
1840	16	0.331639
1841	16	0.331639
1842	16	0.331639
1843	16	0.331639
1844	16	0.331639
1845	16	0.331639
1846	16	0.331639
1847	16	0.331639
1848	16	0.331639
1849	16	0.331639
1850	16	0.331639
1851	16	0.331639
1852	15	0.324543
1853	15	0.324543
1854	15	0.324543
1855	15	0.324543
1856	15	0.324543
1857	15	0.324543
1858	15	0.324543
1859	15	0.324543
1860	15	0.324543
1861	14	0.316988
1862	14	0.316988
1863	14	0.316988
1864	15	0.324543
1865	15	0.324543
1866	16	0.331639
1867	16	0.331639
1868	16	0.331639
1869	17	0.33833
1870	17	0.33833
1871	17	0.33833
1872	14	0.316988
1873	14	0.316988
1874	14	0.316988
1875	14	0.316988
1876	11	0.290869
1877	11	0.290869
1878	11	0.290869
1879	11	0.290869
1880	11	0.290869
1881	11	0.290869
1882	11	0.290869
1883	13	0.308913
1884	12	0.300238
1885	12	0.300238
1886	12	0.300238
1887	12	0.300238
1888	12	0.300238
1889	12	0.300238
1890	11	0.290869
1891	11	0.290869
1892	11	0.290869
1893	10	0.280684
1894	10	0.280684
1895	10	0.280684
1896	9	0.269527
1897	9	0.269527
1898	9	0.269527
1899	9	0.269527
1900	9	0.269527
1901	7	0.243407
1902	8	0.257194
1903	8	0.257194
1904	8	0.257194
1905	8	0.257194
1906	8	0.257194
1907	9	0.269527
1908	9	0.269527
1909	9	0.269527
1910	9	0.269527
1911	9	0.269527
1912	9	0.269527
1913	9	0.269527
1914	9	0.269527
1915	9	0.269527
1916	9	0.269527
1917	9	0.269527
1918	9	0.269527
1919	8	0.257194
1920	9	0.269527
1921	9	0.269527
1922	9	0.269527
1923	9	0.269527
1924	9	0.269527
1925	9	0.269527
1926	9	0.269527
1927	9	0.269527
1928	9	0.269527
1929	9	0.269527
1930	9	0.269527
1931	9	0.269527
1932	9	0.269527
1933	9	0.269527
1934	9	0.269527
1935	9	0.269527
1936	10	0.280684
1937	10	0.280684
1938	10	0.280684
1939	10	0.280684
1940	10	0.280684
1941	10	0.280684
1942	10	0.280684
1943	10	0.280684
1944	10	0.280684
1945	10	0.280684
1946	10	0.280684
1947	10	0.280684
1948	10	0.280684
1949	10	0.280684
1950	10	0.280684
1951	10	0.280684
1952	10	0.280684
1953	10	0.280684
1954	10	0.280684
1955	10	0.280684
1956	10	0.280684
1957	10	0.280684
1958	10	0.280684
1959	10	0.280684
1960	10	0.280684
1961	10	0.280684
1962	10	0.280684
1963	10	0.280684
1964	10	0.280684
1965	10	0.280684
1966	10	0.280684
1967	10	0.280684
1968	10	0.280684
1969	10	0.280684
1970	10	0.280684
1971	10	0.280684
1972	10	0.280684
1973	11	0.290869
1974	11	0.290869
1975	11	0.290869
1976	11	0.290869
1977	11	0.290869
1978	11	0.290869
1979	11	0.290869
1980	11	0.290869
1981	11	0.290869
1982	11	0.290869
1983	11	0.290869
1984	11	0.290869
1985	11	0.290869
1986	11	0.290869
1987	11	0.290869
1988	11	0.290869
1989	11	0.290869
1990	11	0.290869
1991	11	0.290869
1992	11	0.290869
1993	11	0.290869
1994	12	0.300238
1995	12	0.300238
1996	12	0.300238
1997	12	0.300238
1998	12	0.300238
1999	12	0.300238
[truncated: 8,943 more rows]
